# Supplementary material for: Genome sequencing reveals extraordinary cephalic horns in the Madagascan dung beetle genus Helictopleurus (Coleoptera, Scarabaeinae): insight from a revision of fungicola species group
Source: Zookeys. 2021 Apr 22;1033:63–79. doi: 10.3897/zookeys.1033.63527 (PMC8084854; doi:10.3897/zookeys.1033.63527)
Supplement: XML Treatment for Helictopleurus fungicola [file zookeys.1033.63527-treatment1.xml]

<!DOCTYPE tp:taxon-treatment
  PUBLIC "-//TaxonX//DTD Taxonomic Treatment Publishing DTD v0 20100105//EN" "tax-treatment-NSO.dtd">
<tp:taxon-treatment xmlns:tp="http://www.plazi.org/taxpub"><tp:treatment-meta><kwd-group><label>Taxon classification</label><kwd><named-content xmlns:xlink="http://www.w3.org/1999/xlink" content-type="kingdom">Animalia</named-content></kwd><kwd><named-content xmlns:xlink="http://www.w3.org/1999/xlink" content-type="order">Coleoptera</named-content></kwd><kwd><named-content xmlns:xlink="http://www.w3.org/1999/xlink" content-type="family">Scarabaeidae</named-content></kwd></kwd-group><mixed-citation publication-type="journal"><person-group><name><surname>Rossini</surname><given-names>Michele</given-names></name><name><surname>Montreuil</surname><given-names>Olivier</given-names></name><name><surname>Grebennikov</surname><given-names>Vasily</given-names></name><name><surname>Tarasov</surname><given-names>Sergei</given-names></name></person-group><article-title>Genome sequencing reveals extraordinary cephalic horns in the Madagascan dung beetle genus <italic><tp:taxon-name><tp:taxon-name-part taxon-name-part-type="genus" reg="Helictopleurus">Helictopleurus</tp:taxon-name-part></tp:taxon-name></italic> (<tp:taxon-name><tp:taxon-name-part taxon-name-part-type="order">Coleoptera</tp:taxon-name-part></tp:taxon-name>, <tp:taxon-name><tp:taxon-name-part taxon-name-part-type="subfamily">Scarabaeinae</tp:taxon-name-part></tp:taxon-name>): insight from a revision of <italic><tp:taxon-name><tp:taxon-name-part taxon-name-part-type="genus" reg="Helictopleurus"/><tp:taxon-name-part taxon-name-part-type="species" reg="fungicola">fungicola</tp:taxon-name-part></tp:taxon-name></italic> species group</article-title><source>Zookeys</source><day>22</day><month>4</month><year>2021</year><volume>1033</volume><fpage>63</fpage><lpage>79</lpage><pub-id pub-id-type="doi">10.3897/zookeys.1033.63527</pub-id></mixed-citation></tp:treatment-meta><tp:nomenclature><tp:taxon-name><object-id xmlns:xlink="http://www.w3.org/1999/xlink" content-type="arpha" xlink:type="simple">072B2D47-20E2-5854-BF37-FB9E75A9B4EB</object-id>
              <tp:taxon-name-part taxon-name-part-type="genus" reg="Helictopleurus">Helictopleurus</tp:taxon-name-part>
              <tp:taxon-name-part taxon-name-part-type="species" reg="fungicola">fungicola</tp:taxon-name-part>
            </tp:taxon-name><tp:taxon-authority>(Fairmaire, 1899)</tp:taxon-authority><xref ref-type="fig" rid="F2">Figure 2A–E, K, L, O</xref><tp:nomenclature-citation-list><tp:nomenclature-citation><tp:taxon-name>
                  <tp:taxon-name-part taxon-name-part-type="genus" reg="Oniticellus">Oniticellus</tp:taxon-name-part> <tp:taxon-name-part taxon-name-part-type="species" reg="fungicola">fungicola</tp:taxon-name-part></tp:taxon-name><comment>Fairmaire, 1899: 519.</comment></tp:nomenclature-citation><tp:nomenclature-citation><tp:taxon-name>
                  <tp:taxon-name-part taxon-name-part-type="genus" reg="Helictopleurus">Helictopleurus</tp:taxon-name-part> <tp:taxon-name-part taxon-name-part-type="species" reg="fungicola">fungicola</tp:taxon-name-part></tp:taxon-name><comment>: d’Orbigny, 1915: 425; <xref ref-type="bibr" rid="B5">Boucomont and Gillet 1927</xref>: 110; <xref ref-type="bibr" rid="B15">Lebis 1960</xref>: 97; <xref ref-type="bibr" rid="B25">Paulian 1986</xref>: 105; <xref ref-type="bibr" rid="B27">Paulian and Cambefort 1991</xref>: 115; <xref ref-type="bibr" rid="B19">Montreuil 2005a</xref>: 133; <xref ref-type="bibr" rid="B23">Orsini et al. 2007</xref>: 157 (appendix 1); <xref ref-type="bibr" rid="B33">Wirta et al. 2008</xref>: 1081 (phylogeny), 1085 (appendix A).</comment></tp:nomenclature-citation><tp:nomenclature-citation><tp:taxon-name>
                  <tp:taxon-name-part taxon-name-part-type="genus" reg="Helictopleurus">Helictopleurus</tp:taxon-name-part> <tp:taxon-name-part taxon-name-part-type="species" reg="pluristriatus">pluristriatus</tp:taxon-name-part></tp:taxon-name><comment>d’Orbigny, 1915: 426 (syn. nov.); <xref ref-type="bibr" rid="B5">Boucomont and Gillet 1927</xref>: 111; <xref ref-type="bibr" rid="B15">Lebis 1960</xref>: 102; <xref ref-type="bibr" rid="B25">Paulian 1986</xref>: 106; <xref ref-type="bibr" rid="B19">Montreuil 2005a</xref>: 133.</comment></tp:nomenclature-citation></tp:nomenclature-citation-list></tp:nomenclature><tp:treatment-sec sec-type="type material" id="SECID0EDFAG"><title>Type material examined.</title><p>Of <italic><tp:taxon-name><tp:taxon-name-part taxon-name-part-type="genus" reg="Helictopleurus">H.</tp:taxon-name-part> <tp:taxon-name-part taxon-name-part-type="species" reg="fungicola">fungicola</tp:taxon-name-part></tp:taxon-name></italic>: lectotype, male (here designated): “Madag<sup>r</sup> Suberb<sup>lle</sup> H. Perrier / Muséum Paris Madagascar Perrier de la Bathie Coll. L. Fairmaire 1906 / TYPE / <tp:taxon-name><tp:taxon-name-part taxon-name-part-type="genus" reg="Oniticellus">Oniticellus</tp:taxon-name-part> <tp:taxon-name-part taxon-name-part-type="species" reg="fungicola">fungicola</tp:taxon-name-part></tp:taxon-name> Frm Madag / <tp:taxon-name><tp:taxon-name-part taxon-name-part-type="genus" reg="Oniticellus">Oniticellus</tp:taxon-name-part> <tp:taxon-name-part taxon-name-part-type="species" reg="fungicola">fungicola</tp:taxon-name-part></tp:taxon-name> Fairmaire, 1899 Rossini et al. des. 2021 / LECTOTYPE / <tp:taxon-name><tp:taxon-name-part taxon-name-part-type="genus" reg="Helictopleurus">Helictopleurus</tp:taxon-name-part> <tp:taxon-name-part taxon-name-part-type="species" reg="fungicola">fungicola</tp:taxon-name-part></tp:taxon-name> (Fairmaire, 1899) Rossini et al. det. 2021” (<named-content xmlns:xlink="http://www.w3.org/1999/xlink" content-type="dwc:institutional_code" xlink:type="simple">MNHN</named-content>).</p><fig id="F2" position="float" orientation="portrait"><object-id xmlns:xlink="http://www.w3.org/1999/xlink" content-type="doi" xlink:type="simple">10.3897/zookeys.1033.63527.figure2</object-id><object-id xmlns:xlink="http://www.w3.org/1999/xlink" content-type="arpha" xlink:type="simple">859C86E0-67F3-5CF3-9162-2E32C82F889E</object-id><label>Figure 2.</label><caption><p><italic><tp:taxon-name><tp:taxon-name-part taxon-name-part-type="genus" reg="Helictopleurus">Helictopleurus</tp:taxon-name-part> <tp:taxon-name-part taxon-name-part-type="species" reg="fungicola">fungicola</tp:taxon-name-part></tp:taxon-name></italic><bold>A, B</bold> habitus of male (<bold>A</bold>) and female (<bold>B</bold>) <bold>C, D</bold> lateral and anterior view of the aedeagus; basoventral lobes (BVLb) <bold>E</bold> endophallus: lamella copulatrix (LC) <bold>K, L</bold> details of the superior side of the membranous sac of the endophallus; Endophallic spines (EpS) <bold>O</bold> lateral view of the head: arrows indicating the absence of humps and tubercles. <italic><tp:taxon-name><tp:taxon-name-part taxon-name-part-type="genus" reg="Helictopleurus">Helictopleurus</tp:taxon-name-part> <tp:taxon-name-part taxon-name-part-type="species" reg="peyrierasi">peyrierasi</tp:taxon-name-part></tp:taxon-name></italic> stat. rest. <bold>F, G</bold> habitus of male (<bold>F</bold>) and female (<bold>G</bold>) <bold>H, I</bold> lateral and anterior view of the aedeagus <bold>J</bold> endophallus: superior (SpLC) and inferior (IpLC) part of the lamella copulatrix <bold>M, N</bold> details of the superior side of the membranous sac of the endophallus <bold>P</bold> lateral view of the head: arrows indicate the frontoclypeal hump and the postoccipital central tubercle.</p></caption><graphic xmlns:xlink="http://www.w3.org/1999/xlink" xlink:href="zookeys-1033-063-g002.jpg" position="float" orientation="portrait" xlink:type="simple" id="oo_534484.jpg"><uri content-type="original_file" xlink:type="simple">https://binary.pensoft.net/fig/534484</uri></graphic></fig><p>Of <italic><tp:taxon-name><tp:taxon-name-part taxon-name-part-type="genus" reg="Helictopleurus">H.</tp:taxon-name-part> <tp:taxon-name-part taxon-name-part-type="species" reg="pluristriatus">pluristriatus</tp:taxon-name-part></tp:taxon-name></italic>: holotype, male: “Muséum Paris Madagascar Expéd. La Bonite, Gaudichaud 1837 / <tp:taxon-name><tp:taxon-name-part taxon-name-part-type="genus" reg="Helictopleurus"/><tp:taxon-name-part taxon-name-part-type="species" reg="pluristriatus">pluristriatus</tp:taxon-name-part></tp:taxon-name> n. sp. d’Orb. / HOLOTYPE” (<named-content xmlns:xlink="http://www.w3.org/1999/xlink" content-type="dwc:institutional_code" xlink:type="simple">MNHN</named-content>).</p></tp:treatment-sec><tp:treatment-sec sec-type="distribution" id="SECID0EVJAG"><title>Distribution.</title><p>This species is distributed from the northernmost region of Madagascar to the central-western coast. It is known from the Diana, Melaky, Boeny, and Menabe regions.</p></tp:treatment-sec><tp:treatment-sec sec-type="remarks" id="SECID0E1JAG"><title>Remarks.</title><p>The examination of the holotype of <italic><tp:taxon-name><tp:taxon-name-part taxon-name-part-type="genus" reg="Helictopleurus">H.</tp:taxon-name-part> <tp:taxon-name-part taxon-name-part-type="species" reg="pluristriatus">pluristriatus</tp:taxon-name-part></tp:taxon-name></italic> (Fig. <xref ref-type="fig" rid="F3">3F, G</xref>) revealed that <xref ref-type="bibr" rid="B22">d’Orbigny (1915)</xref> described this new <italic><tp:taxon-name><tp:taxon-name-part taxon-name-part-type="genus" reg="Helictopleurus">Helictopleurus</tp:taxon-name-part></tp:taxon-name></italic> using a male of <italic><tp:taxon-name><tp:taxon-name-part taxon-name-part-type="genus" reg="Helictopleurus">H.</tp:taxon-name-part> <tp:taxon-name-part taxon-name-part-type="species" reg="fungicola">fungicola</tp:taxon-name-part></tp:taxon-name></italic> with no exact collecting locality. Hence, <italic><tp:taxon-name><tp:taxon-name-part taxon-name-part-type="genus" reg="Helictopleurus">H.</tp:taxon-name-part> <tp:taxon-name-part taxon-name-part-type="species" reg="pluristriatus">pluristriatus</tp:taxon-name-part></tp:taxon-name></italic> syn. nov. is here treated as junior synonym of <italic><tp:taxon-name><tp:taxon-name-part taxon-name-part-type="genus" reg="Helictopleurus">H.</tp:taxon-name-part><tp:taxon-name-part taxon-name-part-type="species" reg="fungicola">fungicola</tp:taxon-name-part></tp:taxon-name></italic> (Fig. <xref ref-type="fig" rid="F3">3F, G</xref>). <italic><tp:taxon-name><tp:taxon-name-part taxon-name-part-type="genus" reg="Helictopleurus">Helictopleurus</tp:taxon-name-part> <tp:taxon-name-part taxon-name-part-type="species" reg="pluristriatus">pluristriatus</tp:taxon-name-part></tp:taxon-name></italic> was described from a singleton male specimen allegedly collected in Madagascar (locality unknown) by the French botanist C. Gaudichaud-Beaupré during his expedition on board <italic>La Bonite</italic>. All observations, including all the zoological and botanical specimens collected during the expedition were later reported in the <italic>Voyage autour du monde exécuté pendant les années 1836–1837 sur la corvette “La Bonite</italic>”, which was published in 15 volumes (<xref ref-type="bibr" rid="B32">Vaillant 1840–1866</xref>; <xref ref-type="bibr" rid="B6">Bousquet 2016</xref>). The only stop made by <italic>La Bonite</italic> in the Malagasy region was at Mascarene island, La Réunion. From there the frigate sailed straight toward the Cape of Good Hope (South Africa). Therefore, Gaudichaud could have received the holotype of <italic><tp:taxon-name><tp:taxon-name-part taxon-name-part-type="genus" reg="Helictopleurus">H.</tp:taxon-name-part> <tp:taxon-name-part taxon-name-part-type="species" reg="pluristriatus">pluristriatus</tp:taxon-name-part></tp:taxon-name></italic> from other Madagascar collectors, such as A. Pervillé and J.M.C. Richards with whom he had frequently corresponded and exchanged botanical material. Indeed, nowadays, many of Gaudichaud specimens from Madagascar are thought to have been donated to him by these two French botanists, who were the earliest to have collected natural history specimens in Madagascar. At the moment, we can rule out the possibility that the holotype of <italic><tp:taxon-name><tp:taxon-name-part taxon-name-part-type="genus" reg="Helictopleurus">H.</tp:taxon-name-part> <tp:taxon-name-part taxon-name-part-type="species" reg="pluristriatus">pluristriatus</tp:taxon-name-part></tp:taxon-name></italic> has been collected in La Réunion, as no <italic><tp:taxon-name><tp:taxon-name-part taxon-name-part-type="genus" reg="Helictopleurus">Helictopleurus</tp:taxon-name-part></tp:taxon-name></italic> are today recorded from the island, but just a few introduced <italic><tp:taxon-name><tp:taxon-name-part taxon-name-part-type="genus" reg="Onthophagus">Onthophagus</tp:taxon-name-part></tp:taxon-name></italic> species (<xref ref-type="bibr" rid="B13">Lacroix and Poussereau 2019</xref>). However, its exact collecting locality in Madagascar remains unknown.</p><fig id="F3" position="float" orientation="portrait"><object-id xmlns:xlink="http://www.w3.org/1999/xlink" content-type="doi" xlink:type="simple">10.3897/zookeys.1033.63527.figure3</object-id><object-id xmlns:xlink="http://www.w3.org/1999/xlink" content-type="arpha" xlink:type="simple">47368A9A-F133-5FE4-8B3A-018FB1E83D06</object-id><label>Figure 3.</label><caption><p><italic><tp:taxon-name><tp:taxon-name-part taxon-name-part-type="genus" reg="Helictopleurus">Helictopleurus</tp:taxon-name-part> <tp:taxon-name-part taxon-name-part-type="species" reg="viettei">viettei</tp:taxon-name-part></tp:taxon-name></italic><bold>A, B</bold> habitus of male (<bold>A</bold>) and female (<bold>B</bold>) <bold>C, D</bold> lateral and anterior view of the aedeagus; basoventral lobes (BVLb) <bold>E</bold> endophallus: endophallic spines (EpS); superior (SpLC) and inferior (IpLC) part of the lamella copulatrix. <italic><tp:taxon-name><tp:taxon-name-part taxon-name-part-type="genus" reg="Helictopleurus">Helictopleurus</tp:taxon-name-part> <tp:taxon-name-part taxon-name-part-type="species" reg="pluristriatus">pluristriatus</tp:taxon-name-part></tp:taxon-name></italic><bold>F</bold> dorsal habitus of the holotype <bold>G</bold> lateral view of the aedeagus.</p></caption><graphic xmlns:xlink="http://www.w3.org/1999/xlink" xlink:href="zookeys-1033-063-g003.jpg" position="float" orientation="portrait" xlink:type="simple" id="oo_534485.jpg"><uri content-type="original_file" xlink:type="simple">https://binary.pensoft.net/fig/534485</uri></graphic></fig></tp:treatment-sec><ref-list><ref id="B5"><mixed-citation xmlns:xlink="http://www.w3.org/1999/xlink" xlink:type="simple"><person-group><name name-style="western"><surname>Boucomont</surname><given-names>A</given-names></name><name name-style="western"><surname>Gillet</surname><given-names>J</given-names></name></person-group> (<year>1927</year>) <article-title><tp:taxon-name><tp:taxon-name-part taxon-name-part-type="family">Scarabaeidae</tp:taxon-name-part></tp:taxon-name>: <tp:taxon-name><tp:taxon-name-part taxon-name-part-type="subfamily">Coprinae</tp:taxon-name-part></tp:taxon-name> II, <tp:taxon-name><tp:taxon-name-part taxon-name-part-type="subfamily">Termitotroginae</tp:taxon-name-part></tp:taxon-name>.</article-title> In: <person-group><name name-style="western"><surname>Junk</surname><given-names>W</given-names></name><name name-style="western"><surname>Schenkling</surname><given-names>S</given-names></name></person-group> (<role>Eds</role>) <issue-title>Coleopterorum Catalogus Pars 90.</issue-title><source>W. Junk, Berlin, Germany</source>, <fpage>103</fpage>–<lpage>264</lpage>.</mixed-citation></ref><ref id="B15"><mixed-citation xmlns:xlink="http://www.w3.org/1999/xlink" xlink:type="simple"><person-group><name name-style="western"><surname>Lebis</surname><given-names>E</given-names></name></person-group> (<year>1960</year>) <article-title>Lebis E. 1960 Insectes, coléoptères <tp:taxon-name><tp:taxon-name-part taxon-name-part-type="family">Scarabaeidae</tp:taxon-name-part></tp:taxon-name>, <tp:taxon-name><tp:taxon-name-part taxon-name-part-type="subtribe">Helictopleurina</tp:taxon-name-part></tp:taxon-name>.</article-title><source>Faune de Madagascar</source><volume>11</volume>: <fpage>25</fpage>–<lpage>130</lpage>.</mixed-citation></ref><ref id="B25"><mixed-citation xmlns:xlink="http://www.w3.org/1999/xlink" xlink:type="simple"><person-group><name name-style="western"><surname>Paulian</surname><given-names>R</given-names></name></person-group> (<year>1986</year>) <article-title>Catalogue des Coléoptères <tp:taxon-name><tp:taxon-name-part taxon-name-part-type="family">Scarabaeidae</tp:taxon-name-part></tp:taxon-name> de Madagascar.</article-title><source>Bulletin d’Academie Malgaches</source><volume>62</volume>: <fpage>89</fpage>–<lpage>111</lpage>.</mixed-citation></ref><ref id="B27"><mixed-citation xmlns:xlink="http://www.w3.org/1999/xlink" xlink:type="simple"><person-group><name name-style="western"><surname>Paulian</surname><given-names>R</given-names></name><name name-style="western"><surname>Cambefort</surname><given-names>Y</given-names></name></person-group> (<year>1991</year>) <article-title>Remarques sur le genre <italic><tp:taxon-name><tp:taxon-name-part taxon-name-part-type="genus">Helictopleurus</tp:taxon-name-part></tp:taxon-name></italic> et description de trois nouvelles espèces (<tp:taxon-name><tp:taxon-name-part taxon-name-part-type="order">Coleoptera</tp:taxon-name-part></tp:taxon-name>, <tp:taxon-name><tp:taxon-name-part taxon-name-part-type="family">Scarabaeidae</tp:taxon-name-part></tp:taxon-name>).</article-title><source>Revue Française d’Entomologie</source><volume>13</volume>: <fpage>113</fpage>–<lpage>118</lpage>.</mixed-citation></ref><ref id="B19"><mixed-citation xmlns:xlink="http://www.w3.org/1999/xlink" xlink:type="simple"><person-group><name name-style="western"><surname>Montreuil</surname><given-names>O</given-names></name></person-group> (<year>2005a</year>) <article-title>Nouveaux <italic><tp:taxon-name><tp:taxon-name-part taxon-name-part-type="genus">Helictopleurus</tp:taxon-name-part></tp:taxon-name></italic> d’Orbigny, 1915 de Madagascar et révision du «groupe <italic>semivirens</italic>» sensu Lebis, 1960 (<tp:taxon-name><tp:taxon-name-part taxon-name-part-type="class">Insecta</tp:taxon-name-part></tp:taxon-name>, <tp:taxon-name><tp:taxon-name-part taxon-name-part-type="order">Coleoptera</tp:taxon-name-part></tp:taxon-name>, <tp:taxon-name><tp:taxon-name-part taxon-name-part-type="family">Scarabaeidae</tp:taxon-name-part></tp:taxon-name>, <tp:taxon-name><tp:taxon-name-part taxon-name-part-type="tribe">Oniticellini</tp:taxon-name-part></tp:taxon-name>).</article-title><source>Zoosystema</source><volume>27</volume>: <fpage>123</fpage>–<lpage>135</lpage>.</mixed-citation></ref><ref id="B23"><mixed-citation xmlns:xlink="http://www.w3.org/1999/xlink" xlink:type="simple"><person-group><name name-style="western"><surname>Orsini</surname><given-names>L</given-names></name><name name-style="western"><surname>Koivulehto</surname><given-names>H</given-names></name><name name-style="western"><surname>Hanski</surname><given-names>I</given-names></name></person-group> (<year>2007</year>) <article-title>Molecular evolution and radiation of dung beetles in Madagascar.</article-title><source>Cladistics</source><volume>23</volume>: <fpage>145</fpage>–<lpage>168</lpage>. <ext-link xlink:type="simple" ext-link-type="doi" xlink:href="10.1111/j.1096-0031.2006.00139.x">https://doi.org/10.1111/j.1096-0031.2006.00139.x</ext-link></mixed-citation></ref><ref id="B33"><mixed-citation xmlns:xlink="http://www.w3.org/1999/xlink" xlink:type="simple"><person-group><name name-style="western"><surname>Wirta</surname><given-names>H</given-names></name><name name-style="western"><surname>Orsini</surname><given-names>L</given-names></name><name name-style="western"><surname>Hanski</surname><given-names>I</given-names></name></person-group> (<year>2008</year>) <article-title>An old adaptive radiation of forest dung beetles in Madagascar.</article-title><source>Molecular Phylogenetics and Evolution</source><volume>47</volume>: <fpage>1076</fpage>–<lpage>1089</lpage>. <ext-link xlink:type="simple" ext-link-type="doi" xlink:href="10.1016/j.ympev.2008.03.010">https://doi.org/10.1016/j.ympev.2008.03.010</ext-link></mixed-citation></ref><ref id="B22"><mixed-citation xmlns:xlink="http://www.w3.org/1999/xlink" xlink:type="simple"><person-group><name name-style="western"><surname>d’Orbigny</surname><given-names>H</given-names></name></person-group> (<year>1915</year>) <article-title>Synopsis d’un genre nouveau d’oniticellides (<tp:taxon-name><tp:taxon-name-part taxon-name-part-type="family">Scarabaeidae</tp:taxon-name-part></tp:taxon-name><tp:taxon-name><tp:taxon-name-part taxon-name-part-type="tribe">Coprini</tp:taxon-name-part></tp:taxon-name>) spécial à Madagascar.</article-title><source>Annales de la Société entomologique de France</source><volume>84</volume>: <fpage>402</fpage>–<lpage>434</lpage>.</mixed-citation></ref><ref id="B32"><mixed-citation xmlns:xlink="http://www.w3.org/1999/xlink" xlink:type="simple"><person-group><name name-style="western"><surname>Vaillant</surname><given-names>AN</given-names></name></person-group> (<year>1840–1866</year>) Voyage Autour du Monde Exécuté Pendant les Années 1836 et 1837 sur la Corvette La Bonite (Commandé par M. Vaillant). A. Bertrand, Paris, 15 vols. <ext-link xlink:type="simple" ext-link-type="doi" xlink:href="10.5962/bhl.title.15863">https://doi.org/10.5962/bhl.title.15863</ext-link></mixed-citation></ref><ref id="B6"><mixed-citation xmlns:xlink="http://www.w3.org/1999/xlink" xlink:type="simple"><person-group><name name-style="western"><surname>Bousquet</surname><given-names>Y</given-names></name></person-group> (<year>2016</year>) <article-title>Litteratura coleopterologica (1758–1900): a guide to selected books related to the taxonomy of <tp:taxon-name><tp:taxon-name-part taxon-name-part-type="order">Coleoptera</tp:taxon-name-part></tp:taxon-name> with publication dates and notes.</article-title><source>ZooKeys</source><volume>583</volume>: <fpage>1</fpage>–<lpage>776</lpage>. <ext-link xlink:type="simple" ext-link-type="doi" xlink:href="10.3897/zookeys.583.7084">https://doi.org/10.3897/zookeys.583.7084</ext-link></mixed-citation></ref><ref id="B13"><mixed-citation xmlns:xlink="http://www.w3.org/1999/xlink" xlink:type="simple"><person-group><name name-style="western"><surname>Lacroix</surname><given-names>M</given-names></name><name name-style="western"><surname>Poussereau</surname><given-names>J</given-names></name></person-group> (<year>2019</year>) <source>Les Scarabéides de La Réunion.</source><publisher-name>Orphie</publisher-name>, <publisher-loc>La Réunion</publisher-loc>, <size units="page">383 pp</size>.</mixed-citation></ref></ref-list></tp:taxon-treatment>
