# Supplementary material for: Genome sequencing reveals extraordinary cephalic horns in the Madagascan dung beetle genus Helictopleurus (Coleoptera, Scarabaeinae): insight from a revision of fungicola species group
Source: Zookeys. 2021 Apr 22;1033:63–79. doi: 10.3897/zookeys.1033.63527 (PMC8084854; doi:10.3897/zookeys.1033.63527)
Supplement: XML Treatment for Helictopleurus peyrierasi [file zookeys.1033.63527-treatment2.xml]

<!DOCTYPE tp:taxon-treatment
  PUBLIC "-//TaxonX//DTD Taxonomic Treatment Publishing DTD v0 20100105//EN" "tax-treatment-NSO.dtd">
<tp:taxon-treatment xmlns:tp="http://www.plazi.org/taxpub"><tp:treatment-meta><kwd-group><label>Taxon classification</label><kwd><named-content xmlns:xlink="http://www.w3.org/1999/xlink" content-type="kingdom">Animalia</named-content></kwd><kwd><named-content xmlns:xlink="http://www.w3.org/1999/xlink" content-type="order">Coleoptera</named-content></kwd><kwd><named-content xmlns:xlink="http://www.w3.org/1999/xlink" content-type="family">Scarabaeidae</named-content></kwd></kwd-group><mixed-citation publication-type="journal"><person-group><name><surname>Rossini</surname><given-names>Michele</given-names></name><name><surname>Montreuil</surname><given-names>Olivier</given-names></name><name><surname>Grebennikov</surname><given-names>Vasily</given-names></name><name><surname>Tarasov</surname><given-names>Sergei</given-names></name></person-group><article-title>Genome sequencing reveals extraordinary cephalic horns in the Madagascan dung beetle genus <italic><tp:taxon-name><tp:taxon-name-part taxon-name-part-type="genus" reg="Helictopleurus">Helictopleurus</tp:taxon-name-part></tp:taxon-name></italic> (<tp:taxon-name><tp:taxon-name-part taxon-name-part-type="order">Coleoptera</tp:taxon-name-part></tp:taxon-name>, <tp:taxon-name><tp:taxon-name-part taxon-name-part-type="subfamily">Scarabaeinae</tp:taxon-name-part></tp:taxon-name>): insight from a revision of <italic><tp:taxon-name><tp:taxon-name-part taxon-name-part-type="genus" reg="Helictopleurus"/><tp:taxon-name-part taxon-name-part-type="species" reg="fungicola">fungicola</tp:taxon-name-part></tp:taxon-name></italic> species group</article-title><source>Zookeys</source><day>22</day><month>4</month><year>2021</year><volume>1033</volume><fpage>63</fpage><lpage>79</lpage><pub-id pub-id-type="doi">10.3897/zookeys.1033.63527</pub-id></mixed-citation></tp:treatment-meta><tp:nomenclature><tp:taxon-name><object-id xmlns:xlink="http://www.w3.org/1999/xlink" content-type="arpha" xlink:type="simple">554128C4-B271-515C-8A9F-4A1E42160EF5</object-id>
              <tp:taxon-name-part taxon-name-part-type="genus" reg="Helictopleurus">Helictopleurus</tp:taxon-name-part>
              <tp:taxon-name-part taxon-name-part-type="species" reg="peyrierasi">peyrierasi</tp:taxon-name-part>
            </tp:taxon-name><tp:taxon-authority>Paulian &amp; Cambefort, 1991 stat. rest.</tp:taxon-authority><xref ref-type="fig" rid="F2">Figure 2F–J, M, N, P</xref><tp:nomenclature-citation-list><tp:nomenclature-citation><tp:taxon-name>
                  <tp:taxon-name-part taxon-name-part-type="genus" reg="Helictopleurus">Helictopleurus</tp:taxon-name-part> <tp:taxon-name-part taxon-name-part-type="species" reg="peyrierasi">peyrierasi</tp:taxon-name-part></tp:taxon-name><comment>Paulian &amp; <xref ref-type="bibr" rid="B8">Cambefort 1991</xref>: 115; <xref ref-type="bibr" rid="B19">Montreuil 2005a</xref>: 133.</comment></tp:nomenclature-citation><tp:nomenclature-citation><tp:taxon-name>
                  <tp:taxon-name-part taxon-name-part-type="genus" reg="Helictopleurus">Helictopleurus</tp:taxon-name-part> <tp:taxon-name-part taxon-name-part-type="species" reg="fungicola">fungicola</tp:taxon-name-part> <tp:taxon-name-part taxon-name-part-type="subspecies" reg="peyrierasi">peyrierasi</tp:taxon-name-part></tp:taxon-name><comment>: <xref ref-type="bibr" rid="B20">Montreuil 2005b</xref>: 376; <xref ref-type="bibr" rid="B33">Wirta et al. 2008</xref>: 1080, 1081 (phylogeny), 1086 (a ppendix A).</comment></tp:nomenclature-citation></tp:nomenclature-citation-list></tp:nomenclature><tp:treatment-sec sec-type="type material" id="SECID0EISAG"><title>Type material examined.</title><p><bold><italic>Holotype</italic>,</bold> male: “Madagascar Ouest, réserve spéciale du Zombitsy, Est de Sakaraha, matsabory, 640m, 7-10.II.1974, P. Viette et A. Peyrieras / Holotype <tp:taxon-name><tp:taxon-name-part taxon-name-part-type="genus" reg="Helictopleurus">Helictopleurus</tp:taxon-name-part> <tp:taxon-name-part taxon-name-part-type="species" reg="peyrierasi">peyrierasi</tp:taxon-name-part></tp:taxon-name> n. sp. R. Paulian et Y. Cambefort det. 1991 / HOLOTYPE” (<named-content xmlns:xlink="http://www.w3.org/1999/xlink" content-type="dwc:institutional_code" xlink:type="simple">MNHN</named-content>).</p><p><bold><italic>Paratype</italic>,</bold> female: same data as holotype, except the collection date: “13.II.1974” (<named-content xmlns:xlink="http://www.w3.org/1999/xlink" content-type="dwc:institutional_code" xlink:type="simple">MNHN</named-content>).</p></tp:treatment-sec><tp:treatment-sec sec-type="distribution" id="SECID0EOTAG"><title>Distribution.</title><p>This species is known from the central-western coast of Madagascar (Boeny and Menabe regions).</p></tp:treatment-sec><tp:treatment-sec sec-type="Taxonomic remarks" id="SECID0ETTAG"><title>Taxonomic remarks.</title><p><xref ref-type="bibr" rid="B27">Paulian and Cambefort (1991)</xref> described <italic><tp:taxon-name><tp:taxon-name-part taxon-name-part-type="genus" reg="Helictopleurus">H.</tp:taxon-name-part> <tp:taxon-name-part taxon-name-part-type="species" reg="peyrierasi">peyrierasi</tp:taxon-name-part></tp:taxon-name></italic> from Zombitsy, south-western Madagascar. <xref ref-type="bibr" rid="B20">Montreuil (2005b)</xref>, after having examined specimens collected in nearby Kirindy, and having compared them with the type specimens of <italic><tp:taxon-name><tp:taxon-name-part taxon-name-part-type="genus" reg="Helictopleurus">Helictopleurus</tp:taxon-name-part> <tp:taxon-name-part taxon-name-part-type="species" reg="fungicola">fungicola</tp:taxon-name-part></tp:taxon-name></italic>, treated this taxon as a subspecies of <italic><tp:taxon-name><tp:taxon-name-part taxon-name-part-type="genus" reg="Helictopleurus">H.</tp:taxon-name-part> <tp:taxon-name-part taxon-name-part-type="species" reg="fungicola">fungicola.</tp:taxon-name-part></tp:taxon-name></italic> We compared the type specimens of the nominotypical subspecies with those of <italic><tp:taxon-name><tp:taxon-name-part taxon-name-part-type="genus" reg="Helictopleurus">H.</tp:taxon-name-part> <tp:taxon-name-part taxon-name-part-type="species" reg="fungicola">fungicola</tp:taxon-name-part> <tp:taxon-name-part taxon-name-part-type="subspecies" reg="peyrierasi">peyrierasi</tp:taxon-name-part></tp:taxon-name></italic> and found significant differences, especially in the shape of male genitalia, that support the original treatment of <italic><tp:taxon-name><tp:taxon-name-part taxon-name-part-type="genus" reg="Helictopleurus">H.</tp:taxon-name-part> <tp:taxon-name-part taxon-name-part-type="species" reg="peyrierasi">peyrierasi</tp:taxon-name-part></tp:taxon-name></italic> stat. rest. as a full species within the genus <italic><tp:taxon-name><tp:taxon-name-part taxon-name-part-type="genus" reg="Helictopleurus">Helictopleurus</tp:taxon-name-part></tp:taxon-name></italic>.</p></tp:treatment-sec><tp:treatment-sec><!--Section generated to contain objects referenced in tp:taxon-treatment.--><fig id="F2" position="float" orientation="portrait"><object-id xmlns:xlink="http://www.w3.org/1999/xlink" content-type="doi" xlink:type="simple">10.3897/zookeys.1033.63527.figure2</object-id><object-id xmlns:xlink="http://www.w3.org/1999/xlink" content-type="arpha" xlink:type="simple">859C86E0-67F3-5CF3-9162-2E32C82F889E</object-id><label>Figure 2.</label><caption><p><italic><tp:taxon-name><tp:taxon-name-part taxon-name-part-type="genus" reg="Helictopleurus">Helictopleurus</tp:taxon-name-part> <tp:taxon-name-part taxon-name-part-type="species" reg="fungicola">fungicola</tp:taxon-name-part></tp:taxon-name></italic><bold>A, B</bold> habitus of male (<bold>A</bold>) and female (<bold>B</bold>) <bold>C, D</bold> lateral and anterior view of the aedeagus; basoventral lobes (BVLb) <bold>E</bold> endophallus: lamella copulatrix (LC) <bold>K, L</bold> details of the superior side of the membranous sac of the endophallus; Endophallic spines (EpS) <bold>O</bold> lateral view of the head: arrows indicating the absence of humps and tubercles. <italic><tp:taxon-name><tp:taxon-name-part taxon-name-part-type="genus" reg="Helictopleurus">Helictopleurus</tp:taxon-name-part> <tp:taxon-name-part taxon-name-part-type="species" reg="peyrierasi">peyrierasi</tp:taxon-name-part></tp:taxon-name></italic> stat. rest. <bold>F, G</bold> habitus of male (<bold>F</bold>) and female (<bold>G</bold>) <bold>H, I</bold> lateral and anterior view of the aedeagus <bold>J</bold> endophallus: superior (SpLC) and inferior (IpLC) part of the lamella copulatrix <bold>M, N</bold> details of the superior side of the membranous sac of the endophallus <bold>P</bold> lateral view of the head: arrows indicate the frontoclypeal hump and the postoccipital central tubercle.</p></caption><graphic xmlns:xlink="http://www.w3.org/1999/xlink" xlink:href="zookeys-1033-063-g002.jpg" position="float" orientation="portrait" xlink:type="simple" id="oo_534484.jpg"><uri content-type="original_file" xlink:type="simple">https://binary.pensoft.net/fig/534484</uri></graphic></fig></tp:treatment-sec><ref-list><ref id="B8"><mixed-citation xmlns:xlink="http://www.w3.org/1999/xlink" xlink:type="simple"><person-group><name name-style="western"><surname>Cambefort</surname><given-names>Y</given-names></name></person-group> (<year>1991</year>) <article-title>Biogeography and evolution.</article-title> In: <person-group><name name-style="western"><surname>Hanski</surname><given-names>I</given-names></name><name name-style="western"><surname>Cambefort</surname><given-names>Y</given-names></name></person-group> (<role>Eds</role>) <issue-title>Dung Beetle Ecology.</issue-title><source>Princeton University Press, Princeton, New Jersey</source>, <fpage>51</fpage>–<lpage>67</lpage>. <ext-link xlink:type="simple" ext-link-type="doi" xlink:href="10.1515/9781400862092.51">https://doi.org/10.1515/9781400862092.51</ext-link></mixed-citation></ref><ref id="B19"><mixed-citation xmlns:xlink="http://www.w3.org/1999/xlink" xlink:type="simple"><person-group><name name-style="western"><surname>Montreuil</surname><given-names>O</given-names></name></person-group> (<year>2005a</year>) <article-title>Nouveaux <italic><tp:taxon-name><tp:taxon-name-part taxon-name-part-type="genus">Helictopleurus</tp:taxon-name-part></tp:taxon-name></italic> d’Orbigny, 1915 de Madagascar et révision du «groupe <italic>semivirens</italic>» sensu Lebis, 1960 (<tp:taxon-name><tp:taxon-name-part taxon-name-part-type="class">Insecta</tp:taxon-name-part></tp:taxon-name>, <tp:taxon-name><tp:taxon-name-part taxon-name-part-type="order">Coleoptera</tp:taxon-name-part></tp:taxon-name>, <tp:taxon-name><tp:taxon-name-part taxon-name-part-type="family">Scarabaeidae</tp:taxon-name-part></tp:taxon-name>, <tp:taxon-name><tp:taxon-name-part taxon-name-part-type="tribe">Oniticellini</tp:taxon-name-part></tp:taxon-name>).</article-title><source>Zoosystema</source><volume>27</volume>: <fpage>123</fpage>–<lpage>135</lpage>.</mixed-citation></ref><ref id="B20"><mixed-citation xmlns:xlink="http://www.w3.org/1999/xlink" xlink:type="simple"><person-group><name name-style="western"><surname>Montreuil</surname><given-names>O</given-names></name></person-group> (<year>2005b</year>) <article-title>Contribution à l’étude du genre <italic><tp:taxon-name><tp:taxon-name-part taxon-name-part-type="genus">Helictopleurus</tp:taxon-name-part></tp:taxon-name></italic> d’Orbigny, 1915.</article-title><source>Bulletin de la Société entomologique de France</source><volume>110</volume>: <fpage>373</fpage>–<lpage>376</lpage>.</mixed-citation></ref><ref id="B33"><mixed-citation xmlns:xlink="http://www.w3.org/1999/xlink" xlink:type="simple"><person-group><name name-style="western"><surname>Wirta</surname><given-names>H</given-names></name><name name-style="western"><surname>Orsini</surname><given-names>L</given-names></name><name name-style="western"><surname>Hanski</surname><given-names>I</given-names></name></person-group> (<year>2008</year>) <article-title>An old adaptive radiation of forest dung beetles in Madagascar.</article-title><source>Molecular Phylogenetics and Evolution</source><volume>47</volume>: <fpage>1076</fpage>–<lpage>1089</lpage>. <ext-link xlink:type="simple" ext-link-type="doi" xlink:href="10.1016/j.ympev.2008.03.010">https://doi.org/10.1016/j.ympev.2008.03.010</ext-link></mixed-citation></ref><ref id="B27"><mixed-citation xmlns:xlink="http://www.w3.org/1999/xlink" xlink:type="simple"><person-group><name name-style="western"><surname>Paulian</surname><given-names>R</given-names></name><name name-style="western"><surname>Cambefort</surname><given-names>Y</given-names></name></person-group> (<year>1991</year>) <article-title>Remarques sur le genre <italic><tp:taxon-name><tp:taxon-name-part taxon-name-part-type="genus">Helictopleurus</tp:taxon-name-part></tp:taxon-name></italic> et description de trois nouvelles espèces (<tp:taxon-name><tp:taxon-name-part taxon-name-part-type="order">Coleoptera</tp:taxon-name-part></tp:taxon-name>, <tp:taxon-name><tp:taxon-name-part taxon-name-part-type="family">Scarabaeidae</tp:taxon-name-part></tp:taxon-name>).</article-title><source>Revue Française d’Entomologie</source><volume>13</volume>: <fpage>113</fpage>–<lpage>118</lpage>.</mixed-citation></ref></ref-list></tp:taxon-treatment>
