# Supplementary material for: Genome sequencing reveals extraordinary cephalic horns in the Madagascan dung beetle genus Helictopleurus (Coleoptera, Scarabaeinae): insight from a revision of fungicola species group
Source: Zookeys. 2021 Apr 22;1033:63–79. doi: 10.3897/zookeys.1033.63527 (PMC8084854; doi:10.3897/zookeys.1033.63527)
Supplement: XML Treatment for Helictopleurus viettei [file zookeys.1033.63527-treatment3.xml]

<!DOCTYPE tp:taxon-treatment
  PUBLIC "-//TaxonX//DTD Taxonomic Treatment Publishing DTD v0 20100105//EN" "tax-treatment-NSO.dtd">
<tp:taxon-treatment xmlns:tp="http://www.plazi.org/taxpub"><tp:treatment-meta><kwd-group><label>Taxon classification</label><kwd><named-content xmlns:xlink="http://www.w3.org/1999/xlink" content-type="kingdom">Animalia</named-content></kwd><kwd><named-content xmlns:xlink="http://www.w3.org/1999/xlink" content-type="order">Coleoptera</named-content></kwd><kwd><named-content xmlns:xlink="http://www.w3.org/1999/xlink" content-type="family">Scarabaeidae</named-content></kwd></kwd-group><mixed-citation publication-type="journal"><person-group><name><surname>Rossini</surname><given-names>Michele</given-names></name><name><surname>Montreuil</surname><given-names>Olivier</given-names></name><name><surname>Grebennikov</surname><given-names>Vasily</given-names></name><name><surname>Tarasov</surname><given-names>Sergei</given-names></name></person-group><article-title>Genome sequencing reveals extraordinary cephalic horns in the Madagascan dung beetle genus <italic><tp:taxon-name><tp:taxon-name-part taxon-name-part-type="genus" reg="Helictopleurus">Helictopleurus</tp:taxon-name-part></tp:taxon-name></italic> (<tp:taxon-name><tp:taxon-name-part taxon-name-part-type="order">Coleoptera</tp:taxon-name-part></tp:taxon-name>, <tp:taxon-name><tp:taxon-name-part taxon-name-part-type="subfamily">Scarabaeinae</tp:taxon-name-part></tp:taxon-name>): insight from a revision of <italic><tp:taxon-name><tp:taxon-name-part taxon-name-part-type="genus" reg="Helictopleurus"/><tp:taxon-name-part taxon-name-part-type="species" reg="fungicola">fungicola</tp:taxon-name-part></tp:taxon-name></italic> species group</article-title><source>Zookeys</source><day>22</day><month>4</month><year>2021</year><volume>1033</volume><fpage>63</fpage><lpage>79</lpage><pub-id pub-id-type="doi">10.3897/zookeys.1033.63527</pub-id></mixed-citation></tp:treatment-meta><tp:nomenclature><tp:taxon-name><object-id xmlns:xlink="http://www.w3.org/1999/xlink" content-type="arpha" xlink:type="simple">71ADC2CF-C311-55DA-8B62-F8D2836E4C72</object-id>
              <tp:taxon-name-part taxon-name-part-type="genus" reg="Helictopleurus">Helictopleurus</tp:taxon-name-part>
              <tp:taxon-name-part taxon-name-part-type="species" reg="viettei">viettei</tp:taxon-name-part>
            </tp:taxon-name><tp:taxon-authority>Paulian &amp; Cambefort, 1984</tp:taxon-authority><xref ref-type="fig" rid="F3">Figure 3A–E</xref><tp:nomenclature-citation-list><tp:nomenclature-citation><tp:taxon-name>
                  <tp:taxon-name-part taxon-name-part-type="genus" reg="Helictopleurus">Helictopleurus</tp:taxon-name-part> <tp:taxon-name-part taxon-name-part-type="species" reg="viettei">viettei</tp:taxon-name-part></tp:taxon-name><comment>Paulian &amp; Cambefort 1984: 113; <xref ref-type="bibr" rid="B19">Montreuil 2005a</xref>: 133.</comment></tp:nomenclature-citation></tp:nomenclature-citation-list></tp:nomenclature><tp:treatment-sec sec-type="type material" id="SECID0E4XAG"><title>Type material examined.</title><p><bold><italic>Holotype</italic>,</bold> female: “Madagascar Ouest, réserve spéciale du Zombitsy, Est de Sakaraha, matsabory, 640m, 13.II.1974, P. viette et A. Peyrieras / Holotype <tp:taxon-name><tp:taxon-name-part taxon-name-part-type="genus" reg="Helictopleurus">Helictopleurus</tp:taxon-name-part> <tp:taxon-name-part taxon-name-part-type="species" reg="viettei">viettei</tp:taxon-name-part></tp:taxon-name> n. sp. R. Paulian et Y. Cambefort det. 1984 / HOLOTYPE” (<named-content xmlns:xlink="http://www.w3.org/1999/xlink" content-type="dwc:institutional_code" xlink:type="simple">MNHN</named-content>).</p><p><bold><italic>Paratype</italic>,</bold> female: same data as holotype, except the collection date: “7–10.II.1974” (<named-content xmlns:xlink="http://www.w3.org/1999/xlink" content-type="dwc:institutional_code" xlink:type="simple">MNHN</named-content>).</p></tp:treatment-sec><tp:treatment-sec sec-type="distribution" id="SECID0EDZAG"><title>Distribution.</title><p>Only known from south-western Madagascar (Atsimo-Andrefana region).</p></tp:treatment-sec><tp:treatment-sec><!--Section generated to contain objects referenced in tp:taxon-treatment.--><fig id="F3" position="float" orientation="portrait"><object-id xmlns:xlink="http://www.w3.org/1999/xlink" content-type="doi" xlink:type="simple">10.3897/zookeys.1033.63527.figure3</object-id><object-id xmlns:xlink="http://www.w3.org/1999/xlink" content-type="arpha" xlink:type="simple">47368A9A-F133-5FE4-8B3A-018FB1E83D06</object-id><label>Figure 3.</label><caption><p><italic><tp:taxon-name><tp:taxon-name-part taxon-name-part-type="genus" reg="Helictopleurus">Helictopleurus</tp:taxon-name-part> <tp:taxon-name-part taxon-name-part-type="species" reg="viettei">viettei</tp:taxon-name-part></tp:taxon-name></italic><bold>A, B</bold> habitus of male (<bold>A</bold>) and female (<bold>B</bold>) <bold>C, D</bold> lateral and anterior view of the aedeagus; basoventral lobes (BVLb) <bold>E</bold> endophallus: endophallic spines (EpS); superior (SpLC) and inferior (IpLC) part of the lamella copulatrix. <italic><tp:taxon-name><tp:taxon-name-part taxon-name-part-type="genus" reg="Helictopleurus">Helictopleurus</tp:taxon-name-part> <tp:taxon-name-part taxon-name-part-type="species" reg="pluristriatus">pluristriatus</tp:taxon-name-part></tp:taxon-name></italic><bold>F</bold> dorsal habitus of the holotype <bold>G</bold> lateral view of the aedeagus.</p></caption><graphic xmlns:xlink="http://www.w3.org/1999/xlink" xlink:href="zookeys-1033-063-g003.jpg" position="float" orientation="portrait" xlink:type="simple" id="oo_534485.jpg"><uri content-type="original_file" xlink:type="simple">https://binary.pensoft.net/fig/534485</uri></graphic></fig></tp:treatment-sec><ref-list><ref id="B19"><mixed-citation xmlns:xlink="http://www.w3.org/1999/xlink" xlink:type="simple"><person-group><name name-style="western"><surname>Montreuil</surname><given-names>O</given-names></name></person-group> (<year>2005a</year>) <article-title>Nouveaux <italic><tp:taxon-name><tp:taxon-name-part taxon-name-part-type="genus">Helictopleurus</tp:taxon-name-part></tp:taxon-name></italic> d’Orbigny, 1915 de Madagascar et révision du «groupe <italic>semivirens</italic>» sensu Lebis, 1960 (<tp:taxon-name><tp:taxon-name-part taxon-name-part-type="class">Insecta</tp:taxon-name-part></tp:taxon-name>, <tp:taxon-name><tp:taxon-name-part taxon-name-part-type="order">Coleoptera</tp:taxon-name-part></tp:taxon-name>, <tp:taxon-name><tp:taxon-name-part taxon-name-part-type="family">Scarabaeidae</tp:taxon-name-part></tp:taxon-name>, <tp:taxon-name><tp:taxon-name-part taxon-name-part-type="tribe">Oniticellini</tp:taxon-name-part></tp:taxon-name>).</article-title><source>Zoosystema</source><volume>27</volume>: <fpage>123</fpage>–<lpage>135</lpage>.</mixed-citation></ref></ref-list></tp:taxon-treatment>
