# Supplementary material for: Genome sequencing reveals extraordinary cephalic horns in the Madagascan dung beetle genus Helictopleurus (Coleoptera, Scarabaeinae): insight from a revision of fungicola species group
Source: Zookeys. 2021 Apr 22;1033:63–79. doi: 10.3897/zookeys.1033.63527 (PMC8084854; doi:10.3897/zookeys.1033.63527)
Supplement: Supplementary material 1 — DNA sequence alignment of the material examined in our study Authors: Michele Rossini, Olivier Montreuil, Vasily Grebennikov, Sergei Tarasov [file zookeys-1033-063-s001.txt]

>Het_sicardi_mt_genes
--------------------------------------------------------------------------------
-------------------------------ttgcaataattaaatttatac-aataaaagaaattttgatatagaaata
tat-aataatattgataaawtttgtgccagcaatcgcggttaaacaaataatataattaaat-ttttatttaataataat
taataagaat----aagttttaatttaaaattaaatttattaggtgaaatt-ataaatttaaataaaattaataa--ttt
aatttatgagattatgaaa-ttttgtaataaactaggattagagaccctattatta-agaatgtaaattt------attg
tattagagtagtattagtttatgttcttgaaatttaaaaaatttggcggtattttagtcttttcagaggaacctgtttta
taattgataatccacgataaattttacttattttacaagtttatatatcgtcgtaatttgaatattttaaaagaa-taa-
aaatattcatgatttatgataaataaaagaaatcagatcaaggtgtagcttataattrag-taataatgggttacaataa
aattat-tt--atatggttataataattaaaatgattatataaagtggatttgaaagtaatatatttaat-tttaaatat
atgatttaagctctaaaatatgcacatatcgcccgtcgctttcattgaaaattaagatgaaataagtcgtaacaaagtag
gcgtactggaaggtgagcctagaggg------------------------------------------------------
----------------aaaatattttaa-tttttttttaatatgtatagataaaattttt--attattataggggattag
gtatagaaatagaataatttaaata-tatgaaa-aattaaaatatttyaaagaaaatttttrttattgtaccttgtgtat
cagggtttattaaataaaaatca--ttaagttaattttctcgaatttaaaagagctaagaacttatttattttattgtga
cataaatatttataataattttttagtaatgaaacgttaatcgtttttaaatttatctagttttttaagaaataaattta
atttagttatttattgggtt-----aatatgaataaytttatattt-atattaatataaataattaatattttaagggat
aagctttaatataaatttttgaaaaataag---tttantta----tttaaaatttgtagaagtaaaagtatttatttatt
atagtgttttataacaaattttatntt--tantttaattttta-tattattttcaatattttattaaaat-tattaattt
aatag-gttagttaatgaaataatgataaaattagtataannnnnnnnnnnnnn---------aatt-taattaataaag
gttaarttaaggaattcggcaaa-rtattttttcgcctgtttattaaaaacatgtctttttgattataatttaaagtcta
acctgccctatg----atar----wnattaaatggccgcgatattttgatcgtgcaaaggtagcataatcattagtttct
taattaggaactggtatgaaaggttgaacgaaaaaaaatctgtctcaatttaa-tttaattagaattttatatttaagtt
aaaaagcttaaatatatttaaaagacgagaagaccctatagagttttatatyta-at-aatttttaannnnnnnnnnnnn
n--nn-nnnnnnnnnnnnnnnnnnnnntatttagttggggtgacttaaaaatttaaaaaactttttaata-atttttaac
a-ttaatatatgaaaaattgatcca--tat-ttt-atgattaaaagattaaattaccttagggataacagcgttattttt
tttgagagttcatatcgaaaaaaaagtttgcgacctcgatgttggattaaaatttacttttggtgtaggtgct-aaaatg
ttaggtctgttcgacctttaaaattttacatgatctgagtttaaaccggtgtaagccaggttggtttctatctttaaata
aaggttaatattttagtacgaaaggattaaatattattaataattaatattga--aagatttttattaaatt--ttagga
ttactttggcagatgagtgttt----------------------------------------------------------
--------------------------------------------------------------------------------
--------------------------------------------------------------------------------
--------------------------------------------------------------------------------
--------------------------------------------------------------------------------
--------------------------------------------------------------------------------
--------------------------------------------------------------------------------
--------------------------------------------------------------------------------
--------------------------------------------------------------------------------
--------------------------------------------------------------------------------
--------------------------------------------------------------------------------
--------------------------------------------------------------------------------
--------------------------------------------------------------------------------
--------------------------------------------------------------------------------
--------------------------------------------------------------------------------
--------------------------------------------------------------------------------
--------------------------------------------------------------------------------
--------------------------------------------------------------------------------
--------------------------------------------------------------------------------
-----------------------atgataataaatttattttcatcttttgatccaggaacttacataaattcttcttta
aattgaataagaactttcttaggaataatatttttacctataatattttgacttatcccctcacgatataattatttatg
aaataaaattattataattttacataatgaatttaaaatyttattagghaataaytctattaaaggaagaactttaattt
ttatttctattttttctataattatattyaataattttttaggattattyccttatatytttacaagatcaagycattta
actttaacmytatctttagctttaccyatatgattaagattcataatttacggttgaattaatmatacwatacatatatt
trctcatttagttcctcaaggaacccccycaattytwataccwtttatagtytgtattgaaacwattagaaatattattc
gcycaggaacttaagctgtacgattagctgctaatataattgcaggtcatttattannnnnnnnnnnnnnnnnnnnnnnn
nnnnnnnnnnnnnttttattaattaatttattaattattacccaattacttttattactattagaatcagcagttgctat
tattcaatcttatgtattygcagttttaactactttatattctagagaagttaattaaataccacaaatagcccctatwa
attgattattactattattttttttttcttttattttt------ttttttatattaaattattactcatttaattatyct
attaaatttacaaatttt-ataaaaaaaaaattaatttgaattgaaaatgataaatgtcaaaaaaaaaccayccattcca
tatagtagacgtaagtccttgrcctttattaggagcattrggggcaataatcacaataatyggaattattaaatgatttc
attactttaatcaaaatttattttttttaggaataataattactttaatgattatataycaatgatgrcgrgatattgta
cgygaaggaacyttccaaggyttacatacttacccagtaacaataggtttacgatgaggaataattttatttattacatc
ygaagtatttytttytatttcatttttttgaggattyttccatagaagcytrtccccttcaattgaaattgryataatat
grccccctaaaggtattaytccatttaatccattacaaattcctttattaaacacattaattttaytaacttctggmcta
actgtaacttgagcmcaccatagccttattgaaaataattataaacaaacattacaaagcttattattaaccgtaatttt
aggtatttattttactattttacaagcttatgaatatatagaagccccttttactattgctgatagtgtatacggttgct
ctttttttatagmwacaggattycayggwatycatgttattattggaacaacatttttattaacttgtttaatacgtcay
tataataatcatttttcttctattcatcattttggatttgaagctgctgcatgatactgacattttgtagatgttgtatg
attatttttatatattactatttattgatgaggyagataaattgctacttgaaaaagtattcttctccaagatgcygcat
ctcctttaatagaacaattaattttctttcataatcatgctttactaattcnnnnnnnnnnnnnnnnnnnnnnnnnnnnn
nnnnnnnnnnnnnnnnnnnnnnnnnnnnnnnnnnnnnnatttttattagwwrrrcaaactattgaaattatttgaacwrc
twtwcctgctattactttaatttttttkgcycttccttcattacaattactttaycttttagatgaaattaataayccaa
taatttctattaaaacwatwggacatcaatgataytgatcttatgaatattcwgattttaaaaaattagaatttgattct
tatataattcctacaaatgaaataaavcttgaaaattttcgattattagatgtagataaccgrgtaatyttaccatttaa
tacacaaattcgaatattaattacagctgctgatgtaattcattcatgaacaatccctgctttaagagtaaaagttgayg
ctactcctggacgattaaatcaaattagatttatwataaatcaaaca-ggattattttttggycaatgytcagaaatttg
cggkgctaatcacagatttataccwattgttgtagaaagaatyycaataaaatattttattaaatgaataaataatttta
attaa----aataaatgaataaatgattattctctacaaatcataaagatattggtacattatattttttattaggctct
tgagcaggaataatcggaacatccttaagacttttaattcgagctgaattaggragscccggatcactaattggrgatga
ccaaatttataatgtaattgtyacagctcatgcttttatcataattttttttatagttatacctattcttatyggaggat
tyggaaactgattagttcctttaatactaggggcaccagatatagctttcccccgaataaataatataagattctgrtta
ttgcccccttctttaactcttttattaataagaagaatagtagaaagaggggctggaacaggttgaacagtttaccctcc
tttatctgcaaacatcgcscatggrggagcttcagtagatttagcaatttttagscttcatttagcaggaatttcttcta
ttttaggrgcartwaattttatyacaacagtaattaatatacgatcaacaggtataacttttgatcgaatccctttattt
gtttgagcagtagctatcacggctttactgcttttattatcattacccgttttagctggggcaatcactatatnnnnnnn
nnnnnnnnnnnnnnnnnnnnnnnnnnnnnnnnnnnnnggaggaggagatccaatyttataccaacatttattttgatttt
ttggrcatcctgaagtttatattttaattttmccaggatttggmataatttctcatattattagrcaagaaagaagaaaa
aaanaaacttttggaactttaagaataatttatgcaatattaactattggrttattrggatttattgtwtgagcacayca
tatatttactgtmggtatagatattgatacccgagcttattttacttcagcaactataatcattgcyatcccaacaggaa
ttaaagtttttagatgacttgctactttacatggaactcaattaaattattcycmctctataatttgagcnnnnnnnnnn
nnnnnnnnnnnnnnnnnnnnnnnnnnnnnnnnnnnnnnnnnnnnnnnnnnnnnnnnnnnnnnnnnnnnnnnnnnnnnnnn
nnnnnnnnnngctcattttcattatgttttatcaataggggcagtatttgctattataggsggatttgtrcattgatayc
cyttattyacaggattaacaataaaccaaaaatttttaaaaattcaatttttaattatatttttaggagtaaatataacc
tttttcccacaacactttttaggnnnnnnnnnnnnnnnnnnnnnnnnnnnnnnnnnnnnnnnnnnnnnnnnnnnnnnnnn
nnnnnnnnnnnnnnnnnnnnnnnnnnnnnnnnnnnnnnnnnnnnnnnnnnnnnnnnnnnnnnnnnnnnnnnnnnnnnnnn
nnnnnnnnnnnnnnnnnnnnnnnnnnnnnnnnnnnnnntcaattgaatgaatacaaaaaataccyccarctgarcatagw
taygatgaacttccaattttaacttcatnnaa-------atacgaaaaatatcccctatattcaaaattattaacaattc
tttaattgatttacccaccccttcaaatatttctacttgatgaaattttggatctttattaggactttgcctaataattc
aaattttgacaggaatttttttaagtatacattatacccctaatgtagatttagcatttaatagaattattcatatttgt
cgtgatgtaaactatggatgaywaatycgaacattacatgtcaatggrgyaagrttttactttatttgwttatatttaca
tattggacgaggattatattatagttcttataatttatatttaacatgaaccatcggagttttaattttatttttagtta
tagctacagcattcttaggatatgttttaccttgaggtcaaatatctttttgaggcgctactgtcattacaaatttagtc
tccgctattccatatatagggcatataattgttcaatgactatggggaggatttgctgttgataacgctactttaactcg
attttttgcyttrcattttcttataccctttattgtcacagctatagtaataatccatttattatttcttcatcaaacag
gttccaataacccattaggaataaatagcaatattgataaannnnnnnnnnnnnnnnnnnnnnnnnnnnnnnnnnnnnnn
nnnnnnnnnnnnnnnnnnnnnnnn-nnnnnnnnnnnnnnnnnnnnnnnnnnnnnnnnnnnnnnnnnnnnnnnnnnnnnnn
nnnnnnnnnnnnnnnnngtaacccctattcatattcaaccagaatgatattttttatttgtttatactattttacggtca
atccctaataaattagggggagtaawtgctcttgttttatcaattgctattctttttcttataccaattataaataacaa
aaaaataataagaatacaattttatccaataaataaaattcttttttgatcttttttaaatatagtaattttattaacat
gaattggggcccgtccagttgaagacccatatattataatcggtcaaattttaacaataacttatttttcttattttatt
ttwaatagactaatat----------------------------------------------------------------
--------------------ttattatggttttaattgggttggcttttttaacattaatagaacgtaaggttttagggt
atattcaaattcgaaaagggcctaataaggttggaattttaaggtattttgcaaccttttagagatgctattaaattatt
tactaaagaacagacattccctttaatakctaattatttaatttattatatagctcctatttttagtttatgtctttctt
tgatattatggttatgtataccttttttaacttatatatttaattttaatttaggggttttatattttttatgttgttct
agattaagrgtttatacaattataatggcgggttggtcttcaaattcaaattatkctatattaggggggttgcgggcagt
ggctcaaactatttcttatgaagttagtttgtttttaattttattatcttttttatttttagtrtcaagattaaatttnw
ttwrattttttwaantwtcargaraatytatgatttttnnttttgtgttttcctttatgttttatatgggtaatttctag
attagcagaaactaatcgractccctttgattttgcagagggagaatcagaattagtatcrgggtttaatgtagaataca
gaagaggaarttttgcattaatttttttrgctgaatattcaagaattttatttatgagaatattatgttgtttrttattt
ttagggggaaatttaaatagaattacattttttttgaaattagtttttatagyttttttttgggtttgagttcgaggaac
tttacctcgatatcggtatgataaattaatatatttatgttgaaaaagrtttttaccaatttctttaaattatctyttat
tttttggtagtttaaaattattttyattttcttttttattatag------------------------------------
------------------------tcaatttcttcttaytcttgaataggtatatgattaggattagaaataaatctttt
atcaatcattcctttaataagaaactctaaaaattcaatagcagccgaagcygcaataaaataytttattacacaagcta
tagcatnnnnnnnnnnnnnnnnnnnnnnnnnnnnnnnnnnnnnnnnnnnnnnn---nnnnnnnnnnnnnnnnnnnnnnnn
ncttctatattttattcagctttatttattaaaataggggctgccccatttcatttttgattcccagaaattatagaagg
tttaacttgaattaacgcttttattatattaacttgacaaaaaattgccccattaattttaattacatacccaaacttta
aaagattcaaatatataattttagtaatyattatttgtacaataattagtggaatcataggagtaaatcaaactaacata
aataaaattttagcttattcatctattaatcacttaagctgaatattatcctctatacttttttttaaaactatttgaat
atattattttttaacttatataattattacnnnnnnnnnnnnnnnnnnnnnnnnnnnnnnnnnnnnnnnnnnnnnnnnnn
nnnnnnnnnnnnnnnnnnnnnnnnnnnnnnnncttaaattctttttcatacttaattttatrtctttagghggattaccc
ccctttttaggatttttacctaaatgactaacaattcaaataataattaat-----------------------------
--------------------------------------------------------------------------------
--------------------------------------------------------------------------------
---------------------------------------attattttttattttactttgattatcctattaatttctaa
tattttaattttactatctatattcttatcaaaaaaaacttttattgaccgagaaaaaagatccccatttgaatgtggat
ttgaccctaaaagatcctcacgtatgcctttttctttatacttttttttaattgctatcatttttttaatttttgatgta
gaaattactttattaattccattaattataacaattaaaatttcaaatttaattaattttagatctattatttcmttttt
tatctttattttactttgaggtctttatt-----------------------------------------------attt
ttagaytattattttctattattatatattttataggattaatttctttttctataaaacgaaaacatttacttttaata
ttattaagattagaattcgttgttttaggaatattttttaatttatttgtatatttatctttatatagttttgaatattt
ttttagaataatttttttgactatgagagtttgtgagggggctttaggrgtatctattttagttttrttaattcgtactc
atggtaatgattattttaatatttttaatmttttatgataaatgataaaatttttatttataatattatttatgattcct
ttaagnnnnnn---nnnnnnnnnnnnnnnnnnnnnnnnnnnnnnnnnnnnnnnnntttttatttttwt---ttttaatta
tagytatarhtatttatttattcatattagttattttataggkagagatttattatcttattgtataattttattaagtt
tatgaatttgttctttaataattatagctagagaatctattttatataaaaattattttaataatttttttttattaatt
ttawtatttttannaatttttktatatataactttttcatctatraatttatttwtattttatttattttttgaaataag
attaattcctacattaattttaattattggrtgagggtatcaaccwgagcgkttacaggcaggtatttatttattatttt
atactttawtagtttctttgmctrtrataattgctatttattattgttatgaaaatkytaatagtttanrrwttttnnaa
tnn------aratawaatarttaataatatatatatatatatatgtataaatatatctttttttgttaaaatacctatat
atttagttcatttatggttacctaaagctcatgtagaagctcctgtttctgggtcaataattttagctggggttttatta
aaattaggtgggtatggtttaatgcggttaataccaatttttttaaaaattggtataaaaattaatattatttttttggt
tattagtatatttgggggtttattagtatcattaatttgtatacgtcagattgatattaaatctttaattgcttattctt
ctgttgctcatatagggttagttttagcaggtattatgacartttcttattgaggrwtatgtggggctttagtaataata
ttagctcatggtttatgttcttcrggtttattttgtttatcaaatttaaattatgaacgaattttaagtcgtagwttata
tttaaatarrggattaattaatttaataccttctttaagattatggtgatttttacttagaaggtctaatatagcagctc
ccccttcttttaatttattaggagaaattatattaattaatagattagtaagttgagatagaytatgtatattaatatta
atrtttatttctttttttagagcygtttattctttatatttatattcttatacacagcatggaaaattaaattctatgta
ttattctttatctatagtttatattcgtgagtatttattgttaatattgcattgattacctttaaatttaataatcttaa
agggggaatattttagattatgggtataa---------gtatgttttaaatattctttttttatattattagtaagaatt
tttttatttttaaatagattatattttttagttttaaattatactcttatawtagagtttcaattattatctattaattc
ttgtcaaattttaataactattttatttgactgaatatcattaatatttataagatttgttttatttatttcttctatag
tgatttattatagttatgaatatatagarggggatatatatataaatcgatttattatattagttgggatatttgtttta
tcaataatattattaattattagaccaaatttaattagaattttattagggtgagatgggttagggttagtttcatattg
tttagtaatttattatcaaaatatwaaatcttataatgctgggataatcactgcattgagaaatcgtattggagatgtat
ttttgttattatcaattgcttggataataaattatggtagatttaattattatttttatattgattatataaatat---a
gataaaataatttttattaggatttttattataattgcagctataactaaatctgctcaaattcccttttcatcttgact
tcctgctgctatagcagccccaactcctgtgtcttctttagttcattcttcaacattagtaactgcgggggtwtatttat
taattcgatttaatttakcwttaaataatwattgttttttatttttattatttatggggagaataactatatttatagca
ggtttaggggcaaatttagaatatgatttaaaaaaaattattgctttatcaactttaagtcaattagggttgataataag
tattttatcyttaggggaatttaatttagctttttttcatttattaactcatgctttatttaaggctttattatttatat
gcgggggatgtataattcataatttaaataattgtcaagatattcgatttatasgaaatttaattaatttaataccttta
acttgtgcyttttttattatttctaatatagctttatgtggrttgcchtttttatcgggattttattctaargatttaat
tttagaagttatttcyataarttatttaaatttatwtrtttatattattttttttatttcaayyggattaacwgyttctt
atacatttcgtttaatttattatgtwattattggtaattataatcatttttcwtttaatytaattagrgataataataat
aartatatattaaaaggaatatcagggttaattatatttgtaattataggagggnnnnnnnnnnnnnnnnnnnnnnnnnn
nnnnnnnnnnnnnnnnnnnnnnnnnnnnnnnnnnnnnnnnnnnnnnnnnnnnnnnnnnnnnnnnnnnnnnnnnnnnnnnn
nnnnnnnnnnnnnnnnnnnnnnnnnnnnnnnnnnnnnnnnnnnnnnnnnnnnnnnnnnnnnnnnnnnnnnnnnnnnnnat
atgaaatataccatttttatctacttttggggttaatttttatcctttaatattaggaaatttaatttataaaaattgtg
atcagggttgatcagaatttttaggagctcaaaatatttatattaatataaaaaaatcttcaatatttttacaatttttg
tat---------------------------------------------------------------------------at
attaataattatactatcaatatcaatatttttaattttaattaaacatcctttatcaattggatttatcttattaattc
aaactattaatatagctttatacataggatattaccatataacttattgattttcatacattttatttttaattatagta
ggaggaatactaattttatttatttatataacaagagtagcttcaaatgaaaaattttatnnnnnnnnnnnnnnnnnnnn
nnnnnnnnnnnnnnnnnnnnnnnnnnnnnnnnnnnnnnnnnnnnnnnnnnnnnnnnnnnnnnnnnnnnnnnnnnnnnnnn
nnnnnnnnnnnnnnnnnnnnnnn------nnnnnnnnnnnnnnnnnnnnnnnnnnnnnnnnnnnnnnnnnnnnnnnnnnn
nnnnnnttattaattatttatttattaattactttattagtaattgtaaaaattactaattttaaaaaaaggggggcttt
acgttcatcaaaattataaataa--------------------------acctaa
>Helictopleurus_quadripunctatus
agaaaatttgattttagtttttaagtttaatatatttttt-tattgtatgtgaattttatgaaattaaattttttaaata
ggggtttt-----------------attagtttgcaataattaaatttatac-aataaaagtaattttgatataggaata
aataaatagtattggtaaaatttgtgccagcaaccgcggttaaacaaatgatacaattaaat-ttttatctattagtaat
taataagaaa----taattataatttaaaattaaatttaatgggtgaaatc-aaaaatttaaattaaattaatta--ttt
agtttgtgtcgttacgaaatttttattataaactaggattagataccctattataa-aaaatgtaaatt-------aaaa
tattagagtagtattag-ttatattcttgaaatttaaaaaatttggcggtattttagtcttttcaggggaacctgtcctg
tgatcgataatccacgattaattttacttaatttaaaagtttatatatcgtcgtagtttgaatatcttaaaaggg-gaa-
aaatattcataatttaaaatttataaaataaatcagatcaaggtgtagcttataattaag-tagtgatgggttacaataa
atttatatt--aaatggttataataattaaaattattatataaagtggacttgaaagtaatatatttaat-ttaaaatat
atgattaaagctctaaaatatgtacatatcgcccgtcgctttcatcgaagattaaggtgaaataagtcgtaacaaagtag
gcgtaccggaaggtgtgcctaggtcgaa------------aatttgaattaagcaatttattttaataattaatttttaa
a---aaatttttaataaaaatatttta--atttttttttatagttatagataaaaatttt--tttattatagataatta-
gtatagagatagaattatttaaata-tatgaaa-atttaaaatatataaaagaaaatttaagttattgtaccttgtgtat
cagggtttattaaataagaatta-tttaatttgattttctcgaatttaaaagagctaataaattataaattttattgtaa
tataaatatttaaaataatttattagtaatgaaacgttagtcgtttttaaatttatctagttttttaagaaataaattta
atttagttatttattatta------aatttaaattaatttatattt-aaatttatataaataagtaatattttaagggat
aagctttaaaataaaattttaa-aaataaaaattttattta----tttaaaatttataggagtagaagtatcaatttttt
atagtgttttataacaaattttatttt-atttaaaaatttata-tattatttttaattttttattaaaat-tattaattt
aataatttaaattaatgtgataatgataaaattagtataaatttaatgttatat---------aatt-taatttataaag
gttaaattaaggaattcggcaaa-tagtttttccgcctgtttattaaaaacatgtctttttgataataatataaagtctg
acctgccctatg----atttt--aaaattaaatggccgcgatattttgatcgtgcaaaggtagcataatcattagtttct
taattaggaactggaatgaaaggttgaacgagaaaaaaactgtctcaatttaa-tttaattagaattttatttttgagta
aaaaagcttaaataattttaaaagacgagaagaccctatagagtttaatattta-at-aaattttaaaaaatatatagta
t--at-aattttttattttttatagaatatttagttggggtgactataaaattgaataaactttttttaa--ttttaaac
a-ttgatatatgaataattgatcca--taa-att-atgattaaaagattaaattaccttagggataacagcgttattttt
tttaagagttcatatcgaaaaaaaagtttgcgacctcgatgttggattaaaatttacgtttggtgtaggtgct-aaatag
ttaggtctgttcgacctttaaaattttacatgatctgagtttaaaccggtgtaagccaggttggtttctatctttaaa-a
aaataagatattttagtacgaaaggattaaatatttttaataattaatttata--aagattatttttaattt---taaaa
ttactttggcagaatagtgttt-----------------------------------------------cgatacgggac
tcatccgaggccccgtaatcggaatgagtacactctaaaccctttaacgaggatcaattggagggcaagtctggtgccag
cagccgcggtaacaccagctccaatagcgtatattaaagttgttgcggttaaaaagctcgtagtcgaatttgtgtcccgc
gccgccggttcatc-ctcgcggtgttaactggcgtgtccgcggg-acgtcctgccggtgggcttag--ctctcgggcggc
ccaatctcaatcccaccgcggtgctctttactgagtgtcgaggtgggccggcacgtttactttgaacaaattagagtgct
taaagcaggctaaaatatcgcctgaatactgtgtgcatggaataatggaataggacctcggttctattttgttggttttc
ggaaccccgaggtaatgattaataggaacggatgggggcattcgtattgcgacgttagaggtgaaattcttggatcgtcg
caagacggacagaagcgaaagcatttgccaaaaacgttttcattgatcaagaacgaaagttagaggttcgaaggcgatca
gataccgccctagttctaaccataaacgatgccagctagcgatccgccgaagttcctccgatgactcggcgggcagcttc
cgggaaaccaaagcttttgggatccgggggaagtatggttgcaaagctgaaacttaaaggaattgacggaagggcaccac
caggagtggagcctgcggcttaatttgactcaacacgggaaacctcaccaggcccggacaccggaaggattgacagattg
agag-------------aaggagtctagcatgtgcgcgagtcattgggactctaa-taaacctaaaggcgcaatgaaagt
aaaagtccgccttgtgcggacgtagggaggatgggaccgttctcg-gacggactccgcactcccggggcgtctcgttctc
atcgcgagaagaggcgcacctagagcgtacacgctgggacccgaaagatggtgaactatgcctggtcaggacgaagtcag
gggaaaccctgatggaggtccgtagcgattctgacgtgcaaatcgatcgtcggaactgggtataggggcgaaagactaat
cgaac---------------------------------------------------------------------------
--------------------------------------------------------------------------------
--------------------------------------------------------------------------------
--------------------------------------------------------------------------------
-----------------------atgataattaatttattttcatcttttgatccaggtacttatataggaacttcatta
aattgaataagaacattcttaggaatactttttttacctataatattttggttaattccatcacgttatagatttttatg
aaataaaattattttaattcttcataatgaatttaaaatcttattaggaaataattctattaaaggaagaactttaattt
ttatctctattttctcaataattatatataataattttttaggtttattcccctatatttttacaagatcaagacactta
gttttaacattatctttagctcttcctatatgactaagatttataatctacggatgaattaatcatacaatacatatatt
tactcatttagttcctcaaggaacaccccctattcttataccttttatagtctgtattgaaacaattagaaatattattc
gaccaggaactttagctgttcgattagcagctaacataattgcaggtcatctattacttactttattgggcaatacagga
tcaatattaagtattttattattaaatttattaattattactcaattacttttactattattagaatcagcagtgtcaat
tattcaatcttatgtatttgcagttctaacaactttatattctagagaagttaattaaatacctcaaatagcccctatta
attgattacttttattattttatttttctttaatttttataatttttaatactttaaatttttactcatttaattatcct
attaaatctaaaattttttctaaaaaaaaaatttatattaattgaaaatgataaatggcaaaaaaaaatcacccattcca
tttagtagatgtcagaccttgacctttattaggagccctaggagcaataattacaataattggaattattaaatgatttc
atttcttcaatcataatttatttttattagggatattaattactttaataattatattccaatgatgacgtgatattgta
cgtgaaggaacttttcaaggcttacatacttacccagtaacaataggtttacgatgaggaataattttatttattacatc
tgaagtatttttttttatttcatttttttgaggatttttccatagaagattatccccttcaattgaaattggcataatat
gaccacctaaaggaattatgccttttaatcctttacaaattcccttattaaatactttaattttactaacatcagggcta
actgtaacttgagcccatcatagtcttattgaaaataattatacacaagccttacaaagattaattttaactgtaatctt
aggaatttattttactattcttcaagcttatgagtatattgaagcaccttttacaattgctgatagagtttatggttcat
cattttttatagctacaggtttccatggtatccatgttattattggaacaacatttttattagtttgtttaattcgacat
tataataatcatttttcatgtatccatcattttggatttgaagctgctgcttgatattgacattttgttgatgttgtatg
attatttttatatattacaatttactgatgaggtagataaattgctacttgaaaaagaactcttctacaagatgctgcat
cacctttaatagaacaattaattttttttcataatcatgccttactaattttactaataattactgtaactgttagatat
ataatattaactttatttttcaataaatttaactatcgatttttactagaaggccaaacaattgaaattatttgaactat
tattcctgccattactttaatttttattgcacttccttcattgcaattactttatcttttagatgaaattaataatccaa
taatttctattaaaactattggacatcaatgatactgatcatatgagtactcagattttaaaaaattagaatttgattct
tatataattcctactaatgaaataaaaatagataattttcgattattagatgttgataatcgaacagttttaccttataa
tacacaaattcgcatattagtaacagccgctgatgttattcattcttgaacaattccagccttaagagtaaaaattgatg
ctacaccaggacgtttaaatcaaattagatttatcataaatcgaaca-ggcttatttttcggacaatgttctgaaatttg
cggagcaaatcatagatttatacctattgttgtagaaagaatttctataaaatattttattaaatgaataaataattcta
attaa---ataaaaatgaataaatgattattttctacaaatcataaagatattggaacattatattttatatttggttct
tgagcaggtatagtcggaacatctttaagtttgttaattcgagcagaattggggagacctggatcactaattggagatga
ccaaatttataatgttattgttacagcacatgcttttattataattttttttatagtaatacccattttaattggaggtt
ttggaaattgattagtacccttaatactaggagctcctgatatagcttttcctcgaataaataatataagattttgatta
ttacccccatccttaactttactattaataagaagaatggtagaaagaggagcaggaacaggttgaacagtttaccctcc
tttatccgctaatatcgcccatggaggagcttcagtagatttagcaattttcagccttcatttagcaggaatttcttcta
ttttaggagctgttaattttattactacagttattaatatacgagcaagaggtataacttttgaccgtataccattattt
gcttgagcagttgctattacagctttattacttttattatcacttcccgtattagctggagctattactatattattaac
tgatcgtaatttaaatacaagattcttcgatccaatgggaggaggggatcctattttatatcaacatttattttgatttt
ttggacatcctgaagtttatattttaattttacctggatttggaataatctcacatattatcagccaagaaagaagaaaa
aaagaaacttttgggacattaggaataatttatgctataatagcaattggactattaggctttattgtatgagcacatca
tatatttactgtaggcatagatgtagatacacgagcttactttacatcagctacaataattattgcagttcctacaggta
ttaaaatttttagatgattagctacattacatggaactcaattaaattattcaccatctataatttgagcattaggattt
gtatttctttttactgtagggggattaactggggtagtactagctaattcatcaattgatattgtattacatgatactta
ttacgtagttgctcattttcattatgttctttctataggggcagtttttgctattatagctggttttgttcattgattcc
ctttatttacaggattaacaataaatcaaaaattattaaaaattcaatttttaattatatttattggtgtaaatataact
ttttttccccaacattttctaggactaagaggaatacctcgacgttattcagattatccagatgcttacacaacttgaaa
tgtaatttcatcaattggatcaataatttccttaattagaattttcttatttttatttattatttgagaaagattttcat
caatacgaaaatctattagaacattaaacataccctcatcaattgagtgaatacaaaaattaccaccagcagaacataga
tatgatgagttaccaattttaacagcataa---------atacgaaaaatatctccaataataaaaattattaataattc
tcttattgatttaccttctccttccaatatttctacttgatgaaattttggatctttattaggactttgtctaataattc
aaattttaacgggaatttttctagctatacattataccccacatgtagatttagcttttaacagagtaattcatatttgt
cgtgatgtaaattatggttgattaatccgaacattacatgctaatggagcaagatttttttttatttgtttatatttaca
tattggacgaggcctatattatggatcttataatcttcatctaacttgaataatcggagttttaattttatttttagtta
tagcaactgcatttttaggatatgtcttaccatgaggtcaaatatccttttgaggagcaactgtaattactaatctagtt
tcagctattccttatataggtcacataattgttcaatgactctgaggaggatttgctgtagataacgctactttaactcg
attttttgctttacattttcttataccttttattgtcgctgcaatagttataattcatttattatttttacatcaaacag
ggtcaaataatcctttaggtacaaatagtaatattgacaaatcacctttccatccatatttttctcttaaggattccgta
ggatttattattttaagtataatt-cttataatattagttttaataaacccctatatactaggagatcccgataatttta
ctcctgctaatcccctagtaaccccaattcatattcaacctgaatgatattttttatttgcatatgctattttacgatca
attcctaataaattaggaggtgttattgctcttgttttatcaattgcaattttatttattgtaccaattattaataaaaa
aaaaataataagaatacaattttacccaattaataaattcttattttgatcatttcttaatatagtaattttattaactt
gaattggagcacgacctgtagaagatccttatattataattggacaaattttaactattacttatttctcttattttatt
attaatagattaacatcaaatttatgagattatattatatttaaaaattaa------------------attttatgttt
tattacaactttaatcatagttattatagttttgattggtttggcgtttttaactttaatagaacgtaaagttttgggtt
acattcagattcgtaagggtccgaataaagttgg-ttttacaggtattttacaaccttttagtgatgccattaaattatt
tactaaagagcaaacttttccttatatatctaattatttaatttattatatatctccagtttttagtttatgtttatctt
taatgttatgattatgtatgccatttttaacttatttatttaattttaatttaggggttttatattttttatgtatttct
agattaggtgtttatacaattataatagcaggttgatcatcaaattctaattattcgatattgggggcattgcgggcagt
tgctcaaacaatttcttatgaagtaagattatttttaattttattatcttttttatttttagtttcaaaattaaattt-t
ttagaatttttaaagtatcaagataatatatgatttttatttttatgttttcctttatgttttatatgatttatttctag
tttagcggaaactaatcgtacaccttttgattttgctgaaggagaatcagagttagtatcagggtttaatgttgaatata
gaagaggaggatttgcgttaatttttttagccgaatattcaagaattttatttataagaatattatgttctttattattt
ttaggaggagatctatatagagttggttttttttttaaattagtttttatagcttttttatgggtttgggttcgaggaac
tttacctcgttatcgatatgataaattaatatatttgtgttgaaagagatttttaccagtttctttaaattatcttttat
tttttggaggtttaaaaatatttttattttctgtatttttatag------------------------atcttttattca
actatgatcctaggaacttttatctcaatttcttcttacacttgaataggaatatgattaggtttagaaataaatctttt
atctattatcccattaataagaacatctaaaaattctatagcagcagaagcagcaattaaatattttattacacaagcaa
tagcctctactattttactattttctttaattttaatatcaataaatttcttc---tttttaataaatgatcttgtttta
gctactatatattactcagccctatttattaaaataggggctgccccttttcacttttgatttcctgagattatagaggg
attatcatgaacaaatgcattcatcatactaacatgacaaaaaattgctcctttaattttaattacatatcctaatttta
acagatttaaatatataattcttgtaattattttttgtacaataattagaggaattataggaattaatcaaaccaatata
cgaaaaattttagcttattcatcaattaatcatttaagatgaatattgtcttcaatattattttttgaaacaatttgaat
tttatattttttaatttatataactattacttttaatattattattattcttaaatttttaaatattttccatctaaacc
aattattttctactttaaataaatttcctctaattaaatttttttttatattaaattttatatctttaggaggattgccc
ccatttctaggatttttacctaaatgactaactattcaaatactaattaatgcagatctttttattttagcattaattgt
aattgtaataacattaattacattatttttttatatccgaattgtaacattaagaatttctataagaacttctaataaaa
atttaattaata---aacctaattatcttaaaaaattcaatcttatttatataattaattttattatcttaataatatta
ctatttgcaacaattatttttaatattaattaa------attattatatattttactttaattatcctattaatttgtaa
tattctaattttattatctacaattctttcaaaaaaaacatttattgatcgtgaaaaaagatcgccttttgaatgtggat
ttgatcctaaaagatcttcacgaatgcctttttcattatatttttttttaattgcaatcatttttttaatttttgatgtt
gaaattaccttattaattcctcttattgttacaataaaaatttctaatttaataaattttagatttattactttattttt
tatttttattttattatgaggactttattacgaatgataccaaggagcattaaattgaactacctaa---------attt
ttaggttattattttcaattttaatatattttagaggtttaatttcttttactattaaacgtaaacatctacttttaata
ttattaagattagaaataattgttttaagtttattttttattttatttttgtatttatctttttttaggtatcaatattt
ttttagaatagtttttttaactatgagagtttgtgaaggggctttagggttatctattttagttttattaattcgtacac
atggtaatgattattttaatatttttaatattttatgataaatgataaaatatttattgatgatattatttatgattcct
ttaagttttaa---ttcaagattttgattaaatcaatttatatataagattttattttttatttttat---ttttaatta
tagatataattatttatttactcatattagttattttataggaagagatttattatcttattgtataattttattgagtt
tgtgaatttgttctttaataattatagctagagaatcaattaattataaaaaatattttggtaatttttttatattaatt
ttattattattattaatttttttatatataactttttcatctataaatttatttttattttatttattttttgaaataag
actaattcctacattaattttgattattggatgagggtatcaacctgaacggttacaagcaggaatttatttattatttt
atactttattagtttctttacctataataatttctattttttattattatgaaaattttaatagatta-gatttttttaa
ttt------aaataaaatagttaataatatatatatatatatatgtataaatttagctttttttgttaaaatacctatat
acttagttcatttatgattaccaaaagcacatgttgaagcgcctgtttcaggttcaataattttagctggaattttatta
aaattaggaggttatggtttaatacgattaataattatttttttaggaattggaataagaattaatattatttttttggt
aattagattatttgggggattattagtttcattaatttgtattcgtcaaattgatatgaagtcattaattgcttattctt
cagttgctcatataggattagttttagctggaattatgactatttcttattggggaatatgtggagctttagtaataata
ttagctcatggactttgttcttctggattattttgtttatcaaatttaaattatgagcgaattttaagtcgaagtttgta
tttaaataaagggttaattaatttaatgccttcattaagattatggtggtttttactaagaagttctaatatagctgctc
ccccttcttttaatttattaggagaaattatattaattaatagattagttagttgagatagattatgtatattaatatta
atatttatttcattttttagagcggtatattcgttatatttatattcttatactcaacatggaaaattaaattctagtta
ttattctttatatataatttcaattcgtgaatatttattattaatattacattgattacctttaaattttttaattttaa
aaagagaatattttactttatggctttaa---------gtgtgttttaaatattctttttttatgttattaataagaatt
tttttatttttaaatagaatatattttttaattttaaattatacacttatattggagtttcaattactatctattaattc
ttgtcaaattttaataacaattttatttgattggatatctttaatatttataagatttgtattatttatttcatcaatag
taatttactatagatatgaatatatagagggagatttaaatataaatcgatttattatattagtaggtatatttgtatta
tcaataatattattgattattaggcctaatttaattagaattttattaggttgagatgggttgggcttagtatcttattg
tttagtaatttattatcaaaatgtaaagtcttataatgctgggataatcacagcattaagaaatcggattggtgatgttt
ttttattattgtcaattgcttgaataataaattatggaagatttaattattatttttatattgattatataaatat---a
gataaattatttttaattggtttatttgtaataattgctgctataacaaaatcagctcaaattcccttttcttcatgatt
gcctgctgctatagctgctccaactcctgtgtcatctttagttcattcttcgactttagttacagctggagtatatttat
taattcgatttaatatatcattaaatagaaattgttttttatttttattgtttattgggagaataacaatatttatagct
ggattaggggcaaattttgagtatgatttaaagaaaattattgctttatcaactttgaggcaattaggcttaataataag
aattttatctttaggagagtttaatttagctttttttcatttattaactcatgcattatttaaagctttattgtttatat
gtgggggatgtataattcacaatttaaataattgtcaagatattcgttttataggaaatttaattaatttaataccttta
acttgtagattttttattatttctaatatagcattatgtggactaccttttctttcaggattttattctaaagatttaat
tttagaagttatttcaataaattatttaaatttatttatttatattattttttttatttctacgggattaacagtttctt
atacatttcgtttaatttattatgttattgtgggagattataatcatttttctttaaatttaattagagataataataat
aagtatatattaaaaggaatggctggtttaattatatttgttattataggg-ggaagaatattaatatgattgatatttc
cgattccttattttatttgtttatctcctattataaaaataatagctttaattgttactttaattgggataattctaggt
tatgaattttctaaattttctttaagttataatttattatctttaaaaaatttaaattatactttatttttatcattgat
atgaaatatgccattcttatcaacttttggggttaattattatcctttaatattgggaaatataatttataagaattgtg
atcagggttgatcagaatttattggtgctcaaaatatttatataaatattaaaaattcttcaatatttttacaatttgtt
tataataataatttaaaaatttttttattattgactgttttatgggtaataataatttttatatttttataa------at
attaataattattctattaatatcaatattaataatttgaataaaacatcccctatcaataggattaatcctattaattc
aaactattaatatagctttatatataggttattatcatttaacttattgattttcttatattttattcttaattatagta
ggaggaatacttattctatttatttatataacaagagtagcatcaaatgaaaaattttat------ccttcaataaaatt
gatactaaaatcttctataattttaagattatgaatattaatttttatttttataaaccctttatatattaacttaaata
ataaaattgaaaattttttattattaaataaaattaactattctttaacaaaatttattaattttcctaatcactttatt
tattacttattaattatttatttattaattgcattattaattattgtaaaaatcaccaattttaaaaaaagaggaacttt
acgatcttcaaaaatat---------------------------------tttaa
>Tiniocellus_sarawacus
taaaaatttgattttagtttttatatttaatttatgtttt-tattatatgtaaattttagtgtgttattttttttaatag
gaa-------------------gtaaataaattgcaataattaactttatac-aatgagagtaattttgatataagaata
tat-aatagtattagtaaaatttgtgccagcaactgcggttaaacaagtgatacaattaaat-atttatttagtaataat
taataagaa-----aggttttaatttaaaattaaatttattaagtgaaatt-agagatttaaattaaattagtaa--att
agattataatattatgaaatttttgtaataaactaggattagataccctattataa-aaagtataaataa------ataa
tgctagggaagtattag-ttatgttcttgaaatttaaaaaatttggcggtattttagtcttctcagaggaacctgtccta
taatcgataatccacgattaattttacttaatttattagtttacatatcgtcgtaatttgaatatcttaccagag-taa-
taatattcataatttataatttataaagtaaatcagatcaaggtgtagcttatggttaag-gagaggtgggttacaataa
aaatac-tt-atgatggttatattaattaaaatttttatataaggtggatttgaaagtaatatatttaat-ttaaaatat
atgattttagctctaaaatatgcacatatcgcccgtcgctttcattgaaacataaagtgaaataagtcgtaacatagtag
acttactggaaagtgtgtctggattgaca-gaatcaatttaatttgaattaaaatattta--ttgtatatttaatattta
ttt-aaatttttaataaaaatattt----atttttttttatagttatagataaaatttta--tttattatagtttatta-
gtatagtaatagaat-atttaaataatttgaaa-tattaaaatatttaaaagaaaattttaattattgtaccttgtgtat
cagggtttatttaatagtaatta-tttattttaattttctcgaatttaaaagagttaaaaatttatatattttattgtaa
aataaatatttaaaataaatttttagtaatgaaatgttattcgtttttaaatttatctagttttttaagaaataaattta
atttatttatttattgttt------aattaaaataattttttattt-taatttatataaatagttaatattttaggggat
aagctttagaataaattaatgaaaaatta----tttatagg----taaaaaaattatagaagtggaagtatttatttatt
atagtgttttataacaaattttttagt--atttataatttata-tagaattttcattattttattaaaat-tattaattt
aataa-agaaattaatgtaataatgataaaattagtataactaaatgttagtaaa------tt-----ttatgagtaaag
gttaaattaaggaattcggcaat-ttttttttccgcctgtttattaaaaacatgtctttttgattataatttaaagtctg
acctgccctatg----aat-----ttgttaaatggccgcgatattttgatcgtgcaaaggtagcataatcattagtttct
taattaggaactggaatgaaaggtcgaacgagaaaagtactgtctcaatttaa-tttaattagaattttatatttaagta
aaaaagcttaaatgattttaaaagacgagaagaccctatagagttttatattta-tt-tatttttgatggaggtttagaa
t-tta-attttattattactaaataaatatttggttggggtgattataaaattaataaaacttttatttt--tttttttc
a-ttgatatatgattttttgatcca--ttt-ttt-atgattaaaagattaaattaccttagggataacagcgttattttt
tttaagagttcttatcgataaaaaagtttgcgacctcgatgttggattaaaatttactattggtgtaggtgct-aattgg
ttaggtctgttcgacctttaaaattttacatgatctgagtttaaaccggtgtaagccaggttggtttctatctttaaa-t
agtttaaatattttagtacgaaaggattaaatattattaataattaatattta-attgattattattaattt------ta
ttactttggcagaatagtgttttaaatttagaattt--------------------------------------------
--------------------------------------------------------------------------------
--------------------------------------------------------------------------------
--------------------------------------------------------------------------------
--------------------------------------------------------------------------------
--------------------------------------------------------------------------------
--------------------------------------------------------------------------------
--------------------------------------------------------------------------------
--------------------------------------------------------------------------------
--------------------------------------------------------------------------------
--------------------------------------------------------------------------------
-------------------------------------gagtcattgggactctaa-taaacctaaaggcgcaatgaaagt
aaaagtccgccttgcgcggacttagggaggatgggaccgttctcgtgacggaccccgcactcccggggcgtctcgttctc
atcgcgagaagaggcgcacccagagcgtacacgctgggacccgaaagatggtgaactatgcctggtcaggacgaagtcag
gggaaaccctgatggaggtccgtagcgattctgacgtgcaaatcgatcgtcggaactgggtataggggcgaaagactaat
cgaaccttctagtagctggttccctccgaagtttccctcaggatagctggcgctcgtattgcgagtctcattcggtaaag
cgaatgattagaggcattggggtcgaaacggcctcaacctattctcaaactttaaatgggtgagatctccggcttgctta
aatagtgaagccgcgaga----tattcggatcaatgagtgccaagtgggccacttttggtaagcagaactggcgctgtgg
gatgaaccaaacgccgagttaaagcgccaaaatcgacgcttatgggataccatgaaaggcgttgataacttaagacagca
ggacggtga--------------atgataataaacttattctcttcttttgatccaggaacttatataggaacatccata
aattgaataagaactctattaggattatgatttatccctatgatattctgattaattccatcacgatataattacttatg
aaataaaattattattactcttcataatgaatttaaaattttattaggaaataa---aattaaaggaagaacattaattt
ttatttctatttttagaataattatatataataattttctaggattatttccatatattttcactagatcaagtcattta
gtattaactttatctttagcattacctatatgattaagatttataatttatggatgaattaatcacacaatgcatatatt
tactcatttagtacctcaaggaactccttccgtattaatacctttcatagtatgtattgaaactattagaaatattattc
gacctggaacacttgcagttcgattagccgctaatataattgcaggtcatttattactaactttacttggaaatactgga
ccaatattaaattatatattaattaatttattaattattgcccaactattactattacttttagaatctgcagtttcaat
tattcaatcatatgtatttgcagtattaacaaccctatactctagagaagttaattaaataccacaaatagccccaatta
attgattattattattaatttatttttccctaatttttataatatttaatattttaaatttttattcatttatatatcca
ataaaatccattatatttaaaaaaataaaatctaaattaaattgaaaatgataaatgtcaaaaaaaaatcacccattcca
tttagtagatgttagaccttgaccattattaggggcattaagagctataattacaataatcggaattattaagtgatttc
atttttttaatagaaatttatttttattaggaacattaatcactttaatagttatatatcaatgatgacgagatattgta
cgagaaggaacacatcaaggacttcatactttccaagtaactataggattacgttgaggtataattttatttattacatc
tgaagtatttttttttatctcatttttttggagattttttcatagaagattatccccatcaattgaacttggaataatat
gacctcctataggaatttacccatttaacccattacaaattcctttattaaatactttaattttattaacctcaggatta
actgtaacatgagctcatcatagcttaattgaaaatgaatataatcaaggattacagagactttgtttaaccgtaatttt
aggaatatactttactatcctacaagcttatgaatatattgaagccccatttactattagagatagtgtatatggctcat
ctttttttatagctacaggatttcatggaattcatgtaatcattggaactactttcttactaatttgcactattcgacat
tataataatcacttctcatcaatccaccattttggatttgaagctgctgcctgatattgacatttcgttgatgtagtatg
attattcctttatatcactatttactgatgaggtagataaattgctacatgaaagagaaccttacttcaagatgctgctt
cacctttaatagaacaaataattttttttcataatcatgctcttttaattctattaataattactattattgtaggttat
ataataataacattattttttaataaatataattaccgatttttattagaaggccaattaattgaaattatttgaacaat
aattccagctattactttaatttttattgcattaccatctttacaattactctatttattagatgaaattaataacccaa
taatttctattaaaacaattggtcatcaatgatattgatcttatgaatattcagattttaaaaaattagaatttgattcc
tatataatccctactaatgaaataaaaattgataattttcgcctattagatgtagataatcgtactattttaccatataa
tactcaaattcgtatattagtaactgcagcagatgtaattcattcctgaactattcctgccttaagagtaaaaattgatg
ctacaccaggacgattaaatcaaatcagatttaatataaaccgaaca-gggttattttttggacaatgctctgaaatctg
tggagcaaatcatagatttatacctattgtagtagaaagaatttcaataaaatattttattaaatgaataaat---tcaa
attaa---------atgaataaatgattattttcaacaaatcataaagacattggaactttatactttatatttggatca
tgagcaggaatagttggaacatccctaagattattaattcgtgcagaattaggtaatccaggatctttaattggagatga
tcaaatctataacgtaattgtaactgcacatgcctttattataattttttttatagttataccaattttaattggtggat
ttggaaattgattagttccattaatattgggagctcctgatatagccttcccacgaataaataatataagattctgactt
ctacccccatctcttactctattattaataagaagaatagtagaaagtggagcaggtacaggatgaactgtatatcctcc
tttatcttctaatattgctcacgggggagcatcagtagatttagctatttttagactacatttagctggaatttcttcaa
ttttaggagctgtaaattttattactacagtaattaatatacgatcaactggaataacatttgatcgaatacctttattc
tcatgatcagtagctattactgcattacttcttcttttatctttaccagtattagctggagctattaccatacttcttac
agatcgaaatttaaatactactttttttgatccaataggagggggagacccaattctatatcaacatttattttgatttt
ttggtcatcctgaagtatacattttaattctacctggatttggaataatttcccatattattagtcaagaaagaaataaa
aaagaaacatttggaactttaggtataatttatgctataataacaattggattattaggatttattgtatgagctcatca
tatattttctattggcatagatgttgatactcgagcttactttacttcagctacaataattattgcagttccaacaggaa
ttaaaatttttagatgaatagctacattacatggtacccaactaaattattcaccatcaataatctgagcattaggattt
gtatttttatttacagttggtggattaacaggagtaattttagctaactcatctattgatattgtattacatgatactta
ctatgtagtagctcattttcattatgtattatctataggagcagtatttgccattatagctggatttatccactgatttc
ctttatttacaggattaataatgaaccaaaaatttttaaaaattcaatttttaattatatttattggagttaatataact
tttttccctcaacattttttaggattaagaggaatacctcgtcgttattctgattatcctgatgcttatactacctgaaa
tattatttcctcaattggctcattaatctctctagtaagaattctattattcttatttattatttgagatagattttctt
ctatacgaaaatctattagtacattaaatataacaacttcaattgaatgaatacaattaataccaccagctgaacataga
tatgatgaacttccaattttaacttcaaact--------atacgaaaaatatccccaatacttaaaattgttaataattc
tttaattgatcttccatccccttctaatttatctacctgatgaaattttggatcattactaggattatgcctaataattc
aaattctaactggaattttcttagctatacattatactcctcatgtagatttagcttttaatagtattattcatatttgc
cgagatgtaaattatggatgactaatccgaacattacatgctaatggagctagatttttttttatttgtttataccttca
tattggtcgtggaatatactatagatcctataacttacatataacttgaataattggagtacttatcttattcttagtaa
tagctactgcttttctaggttatgttttaccctgagggcaaatatctttttgaggagctacagttattactaatcttgtc
tcagctattccttatataggtcacataattgtacaatgattatgagggggatttgctgtagataatgcaactttaactcg
attttttgcattacattttttaataccatttattattacagcaatagtaataatccacttattatttttacatcaaacag
gatctaataatccattaggaactaatagaaatattgataaatcaccttttcatccttatttttctataaaagattcagta
ggatttatcatattaataataatt-attataatattagtattaattaacccatatatacttggagatcctgataatttta
tcccagcaaatccattagtaactcctattcatattcagcctgaatgatattttctatttgcttatgctattttacgatct
attcctaataaattagggggagttatcgcacttgtactatctattgccattttattcatcataccaatcatcaataaaaa
aaaaataagaagaatacaattttatcctataaataaatttatattttgattatttttaaatatagtaattttattaacat
gaattggagctcgaccagtagaagatccatatattataattggacaaattcttactattacttatttctcttattttatt
attaatataataatctctaatatatgagattatattatatttaaaaactaa------------------attttatgttt
aatttctgttattattataattattatagtgctaattgggttagcttttttaactttattagaacgtaaggtattaggat
atattcagattcgtaaggggccaaataaagttgg-ttatgtaggtattttacagccttttagagatgctattaaattatt
tactaaagagcaaacttatcctttaatagctaatattatgatttattatttatctcctatttttagtttatttttatctt
taatattatgattatgtataccatttatgacttatagatttaattttaatttaggtgtatttttttttctatgttgttct
aggttaagagtttatgctattatgatagccggttggtcttctaattctaattatgctttattaggtggtttacgttctgt
tgctcagactatttcttatgaagtaagattgtttttaattttattatcttttttatttttagtttctagattaaattg-g
ttagatttttttaaatttcaggagaataggtggtttttatatttatattttcctttgtgtattatatgagttatttctag
gttagcagaaactaatcgtactccttttgattttgcagaaggtgaatctgagttagtatctggatttaatgtggaatata
gaagaggtagttttgctttaatttttttggctgaatattctagaattttatttataagcatattatgttgtgtattattt
ttaggggctaatttatttagtttatttttttttttaaaattagttttaatggcttttttatgagtgtgagttcgtgggac
attaccacgatatcggtatgataagttaatatatctatgttgaaaaagatttttaccagtttctttaaattattttatat
tatttagtggattaaaaatattattattttctttattgttatag------------------------attttttatttt
acccttatcttaggaactttaattagaatttcctcatattcttgaataggtatatgattaggactagaaatcaatttatt
atcaattattccactaataagaacttcaaataatatattaaacactgaagcatcaataaaatattttattactcaagcct
tagcatcaataattttattattttccctaattttaatatccctaaatcttata---ttcttaatagatgacttcatatta
acatctatattctattcatccttatttactaaaataggagctgcaccattccatttttgattcccagaaattattgaagg
attatcctgaacaaattccttcattatattaacctgacaaaaaattgcaccattaacattaattacttatccagatttta
ttagatttaaattttttatccttgtagtaattatatctactataattagaggtataataggaattaatcaaaccaatata
cgtaaacttctcgcttactcatctattaatcatttaagatgaatactatcttcaatacttttttttgaaactatttgaat
tttctattttttaacctattttattattactttcaatattattgtaattctaaaaatattaaatatttttactataaatc
aattattttcatctataaataaattccccttaattaaatttttctttatattaaattttttatcattagggggattaccc
ccatttttaggatttttaccaaaatgaattactatccaaatattaattaaaatacaaatattttcattagccttaattat
tattattataactttaattaccttatttttttatatacgaattataacattaagaattattataagctcagacattaaat
taacagataataacaatcaaccttatcataaaaaatttaataatatttatataattaattttattattttaataagatta
ttactatctacactaatatttaatttaaattaa---------attttatattttagtgtattaattttattaatttgtaa
tattttaagattattatcttctaccctatccaaaaaaacttttatagaccgagaaaaaaattcaccatttgaatgtggat
ttgaccctaaaagaccttcacgaataccattctcactatatttttttttaattgcaattatttttttaatttttgatgta
gaaatcactttattaatcccattaatcttaacattaaaaatagtaaacttaataaatttaaattttattattatattttt
tattttaattttattaattggactatattatgaatgataccaaggagcattaaactgaactttataa------------t
tgagattatttttttctattttaatatattttataggtttaatttcttttacaattaaacgtaagcatttacttttaatg
ttattaatattagaattaattgttttaagtttattttttaatttatttatttatttatctttttatatatatgaatattt
ttttagtataatttttttaactataagagtatgtgaaggggcattaggattatctattttagtattacttattcgtactc
atggtaatgattattttaatatttttaatattttatgataaatgataaagtttttgttaataatattatttatgattcct
ttaagattaaa------aagattttgaattaatcaatttatatatataataattatatttttatttat---attaaattt
tagttataattatatatttattcatattagttattttttagggtgtgatttattatcttattgtataattttattaactt
tgtgagtttgttctttaataatcatagctagagaatctatttattataaaaattattattataaggtttttatattaact
gtattatttttattgatttttttatatattactttttcatctataaatttgtttttattttatttattttttgaaataag
tttaattccaacattgattttaattattggatgagggtatcagccagaacggttacaagctggaatttatttattatttt
atactttattagtatctttacccataataatttcaattttcttttattatgaattttataattcttta-gatttttttaa
tat------aaataatatggttaggaatatatatatatatatctgtataaatttagcgttttttattaaaataccaatat
atttagttcatttatgattacctaaggcacatgttgaggccccgatttcgggttcgatgattttagctggggtaatatta
aagttgggaggttacggtttaatacgattaataattatttttttagaagttggaataaaggttaatttaattttcttatt
aattagtttatttgggggtttattagtatctttaatttgtattcgccaaattgatattaagtctttaattgcttattctt
cagtagctcatataggattagttttagctggggtaataacaatttcttattgaggaatgtgtggggctttggtaataata
ttagctcatggtttatgttcttcaggtttattttgtttatctaatataaattatgaacgtattttaagtcgaagtttata
tttaaacaaaggattaattaatttaataccatcactaagtttatggtgattcttattgagaagttctaatatagctgctc
ctccttcattaaatttattaggagagattatattaattaatagattaattatatgagatagaatttgtataattatatta
atatttttatctttttttagtgcagtttattctttatatctatattcttatactcaacatggtaagttgagttcaagata
ttattctttatatataatttctatgcgtgaatatttacttttaataatgcattgattacctttaaatttattaattttaa
aaagagaatattttagattatggcttt-----------atttgtttaaaatattcattttttatatttattataagaatt
tttagatttttaatcggtattaattttttaattttagattatactttattgatagagtttcagttattatcaattaattc
ttgtagaattttaatgactttattatttgattgaatatctttaatatttataagatttgtcttatttatttcttcaatag
taatttattatagttatgaatatatggaaggtgatttaaatattaatcggtttattatattagtttgtatatttgtatta
tcaataatattattaattattaggcctaatttaatttcaattttattaggttgagatggattaggattagtttcttattg
tttagtaatttattatcaaaatattaaatcatataatgcaggcataattactgccttgagtaatcgaattggtgatgtat
ttctattactttcaattgcttgaatagtaaattatggaagttttaattattattcttatgttgattatattgataa---t
gatggattttatttaattggtatttttgttataattgctgctataactaaatctgctcaaattcctttttcttcatggct
tcctgcagctatagcagctccaacccctgtctcatctttagttcattcttctactttagttactgctggtgtttatttat
taattcgttttaatttaattttaaatgtaaattgttttttatttttattatttattggaagaataacaatatttatagca
ggtttaggggctaattttgagtatgatttaaaaaaaattattgctttatcaactcttagtcaattagggttaataatgag
gattttatcattaggggaatttaatttagcattttttcatttattaactcatgctttatttaaggctttattatttatat
gtgggggttgtataatccataatttgggaaattgtcaagatattcgttttataggaaatttgattaatttaataccatta
acttgctctttttttattatttcaaatatagctttatgtggtttaccgtttttatctggattttattcaaaagatttaat
tttagaaattgtatctataaattatttaaatttatttatttatattgtattttttatttctacagggttgacggtttctt
atacttttcgattaatttattatattattattggggattataatcatttttctttaaatttaattagagataataataat
aaaattatattaaatggtatgtctgggttaattatttttgtaattttaggg-ggtaggatattaatatgattactatttc
cagttccttattttatttgtttgcctataataataaaaatattagcattaattgttacatttattggtatgtttttaggt
tatgaatgtgctaaattttctttaagatataaattatttttttttgaaaataaaagatttagattgtttgtttcttcaat
atgaaatataccatttttatcaacttttggtatgaattattatccattattattgggaaatttaatttataaaaatttag
atcaaggttgatcagaatatataggagctcaaaatatttattttaatattaaaaattcttctatatttttacagttttta
tataataataatttaaaaatttttttattattgaccgttttatg---agtaataattttaatatttttataaatttttat
attaataatttttacccttacatcaatattaattatttgaataaaacatcctttatcattaggattaatactattaattc
aaactattaatctaagattatatattggatattatagaactacttattgattttcttacatcctatttttaattataatt
ggaagaatactaattttatttatttatataacaagagtagcatcaaacgaaaaattttat------ttttcaattaatat
aactatattatctttaatactattaagaatttgaataatcatatataattttataaatccatcctttattaaattaaatt
ataaaattgaaaatattacaaca---aataaatttgaaatcttactaactaaatatatcaattttcccaatcattatata
tattatatattaattatttatttactaattacattattagtaattgttcaaattacaaattttaaaaaatcaggaacact
tcgatcatcaacaaattatgaaaatacctatacgaaaaatatccccaatacttaa
>Euoniticellus_fulvus
taaaaatttgattttagtttttatatttaatttatatttt-tattatatgtaaatttttgt-taatagtttttttaatag
gga-------------------ttatttaaatagcaataattaaatttatac-aataaaagtaattttgatatagaaata
tat-aatagtattagtaaaatttgtgccagcaactgcggttaaacaaataatacaattaaat-atttatttaacaataat
aaataagaa-----ttatattaatttaaaattgaatttattaggtgaaattaaaaaatttaaattaaattaagtt--taa
attttatgatattatgaaatttttgtaataaactaggattagataccctattataa-aaaatataaatt--------tta
tgttaggggagtattag-ttatggtcttgaaatttaaaaaatttggcggtattttagtcttttcagaggaacctgtcctt
taattgataatccacgattaactttacttattttacaagtttatatatcgtcgtaggttgaatatcttataaggg-att-
taatattcatgatttttaat-tataaagaaaatcagatcaaggtgtagcttatatttaag-tagagatgggttacaataa
atttat-tt--atatggttataatatttaaaattattatataaagtggatttgaaagtaatatatttaat-ttaaaatat
atgattttagctctaaaatatgtacatatcgcccgtcgctttcattgaaa-ttaaagtgaaataagtcgtaacaaagtag
gcttactggaaagtgtgcctagatagac-----tcaatttaatttgaattgaaatattta--ttattatttaatttttat
agg-ttaattttaattaaattatta----ttttttttttatagttatagataaaattttt--attattatagttgattaa
gtatagtgatagaat-attaaaatagtttgaaatatttaaaatatttaaaagaaaattttaattattgtaccttgtgtat
cagggtttattaaataaaaatta--taaatttaattttctcgaatttaaaagagctaaaaaattaaatattttattgtga
aaaaactatttataataattttttagtaatgaaatgttagtcgtttttaaatttatctagttttttaagaaataaattta
atttagttaattattaaaat--tgaaatttaaataatttttatatttaaatttaaataattaattaatattttaagggat
aagctttaaaatataa-gttaataaatatttatagtaat------tataaaatttatagaagtgaaagtattaatttatt
ttagtgttttataacaagttttatttt-attttatgatttata-tataatttttaattttttattaaaat-gattaattt
aattg-tataattaatgtattaatgataaaattagtataaattaatgtttttta---------aaattaatttaatatag
gttagattaaggaattcggcaaa-tttatttttcgcctgtttattaaaaacatgtctttttgattataatttaaagtctg
acctgccctatg----atta----aaattaaatggccgcgatattttgatcgtgcaaaggtagcataatcattagtttct
taattaggaactggaatgaaaggttgaacgagaaaataactgtctcaatttaa-tttaattagaattttatttttaagtt
aaaaagcttaaataattttaaaagacgagaagaccctatagagtttaatattaa-aa--tttttaaattaaaatttagaa
t--ttaatttatttaatttatttttagtatttggttggggtgatttaaaaatttatataacttttttttt--tttattac
a-ttaatttatgattatatgatcca--tta-ata-atgattattagataaaattaccttagggataacagcgtaattttt
tttgagagttcttatcgaaaaaaaaggttgcgacctcgatgttggattaaaattaacttatggtgtaggtgtt-attaag
ttaggtctgttcgacctttaaaattttacatgatctgagtttaaaccggtgtaagccaggttggtttctatctttaaaat
agtttaaatattttagtacgaaaggattaaatatttttaataattaattttaa-gtagattgttattaattt-------a
ttactttggcagaatagtgtgt----------------------------------------------------------
--------------------------------------------------------------------------------
--------------------------------------------------------------------------------
--------------------------------------------------------------------------------
--------------------------------------------------------------------------------
--------------------------------------------------------------------------------
--------------------------------------------------------------------------------
--------------------------------------------------------------------------------
--------------------------------------------------------------------------------
--------------------------------------------------------------------------------
--------------------------------------------------------------------------------
-------------------------------------gagtcattgggactctga-taaacctaaaggcgcaatgaaagt
aaaagtccgccttgcgcggacctagggaggatgggaccgttctcg-gacggactccgcactcccggggcgtctcgttctc
atcgcgagaagaggcgcacccagagcgtacacgctgggacccgaaagatggtgaactatgcctggtcaggacgaagtcag
gggaaaccctgatggaggtccgtagcgattctgacgtgcaaatcgatcgtcggaactgggtataggggcgaaagactaat
cgaaccttctagtagctggttccctccgaagtttccctcaggatagctggcgctcgcattgcgagtctcattcggtaaag
cgaatgattagaggcattggggtcgaaacggcctcaacctattctcaaactttaaatgggtgagatctccggcttgctta
aatagtgaagccgcgaga----taatcggatcaatgagtgccaagtgggccacttttggtaagcagaactggcgctgtgg
gatgaaccaaacgccgagttaaagcgccaaaatcgacgcttatgggataccatgaaaggcgttggtaacttaagacagca
ggacggtgg--------------atgataataaatttattctcatcatttgatccaggaacatatataggaacttcatta
aactgaataagaacatttttaggtttttttttcttaccaataatatattgattaattccttcccgatatagatacttatg
aaataaaattatttttattttacataatgaatttaaaattttattaggaaatccttctattaaaggaagaacactaatct
tcatttctatatttagaataattgtttataataattttctaggcttatttccatacatttttacaagatcaagacattta
gtattaacattatctttagccctcccaatatggcttagctttataatttacggatgaatcaatcatacaatacatatatt
cacccatttagttcctcaaggaactcctcctgtactaataccttttatagtatgtattgaaactattagaaatatcattc
gaccaggtactttagccgttcgattagctgctaacataattgctggacatttattattaacccttttaggtaatacagga
tcaatattaaatttaatacttattaacttattaattataacacaattcttattacttcttttagaatctgcagtttcagt
tattcagtcttatgtattcgccgttttaacaactttatactctagagaagttaattaaattcctcaaatagcccctatta
attgattaatattattaatttatttttcttcaatttttataatttttaatgtattaaattattatgcatttaattattct
attaaaacatttacttttaaaaaaattaaaactaatttaaactgaaaatgataaatgtcaaaaaaaaaccatccttttca
tttagttgatattagaccatgacctttattaggggcattaagagcaataatcactataattggaattatcaaatgattcc
atttttttaatagaaatttatttatattaggaagattaattactataataattatatttcaatgatggcgagatattgtt
cgagaagggacttttcaaggattacatacttttcaagtaactataggtttacgttgaggtataatcttatttattacttc
tgaagtattcttctttatttcatttttttgaggattttttcatagaagattatccccaacaattgaaattggaataatat
gacctcctaaaggaattaatccttttaatcctttacaaatccctttacttaatacattaattttattaacatcaggactt
acagttacttgagcccaccatagattaattgaaaataatttttctcaggctcttcaaggcctcctattaactgttatctt
aggtatctattttactatcctacaagcttatgaatatattgaagcccctttcactatcgcagatagagtttatgggtcat
ctttttttatagcaacaggattccatggtattcatgttattattggaacaacattcttattaacttgtttaattcgacat
ttttataatcatttttcctctattcatcattttggatttgaagcagctgcttgatattgacattttgttgatgtagtatg
attattcttatatattacaatctactgatgaggtagataaattgctacatgaaaaagaacattattacaagatgctgcct
ctcctttaatagaacaactaatcttttttcataatcatactttactaattttactgataattacagtaattgttagatac
ataatattttcattattttttaataaatttaattatcgatttcttctagaaggacaaacaattgaaattatttgaacaat
aatcccagcaattaccttaatttttattgctttaccttcattacaactattatatttattagatgaaattaataacccta
taatttctattaaaactattggtcatcaatgatactgatcatacgaatattctgactttaaaaaattagaatttgactca
tatataattcctactaatgaaataaaaattaacaattttcgtctattagacgtggataatcgtacagttttaccatataa
tacacaaattcgtatacttgtaacagcagcagatgtaattcattcctgaactattccttctttaagagtaaaaattgatg
caactcctggtcgactcaatcaaattagatttaatataaatcgaact-ggtttattttttggtcaatgctcagaaatttg
tggtgctaatcatagatttatgcctattgtagtagaaagaatttcaataaaatattttattaaatgaataaat---tcta
attaa---------atgaataaatgattattttctacaaatcataaagatattggaactttatattttatatttggatct
tgggcaggtatagtaggtacctcactaagactattaattcgggctgaattagggaatccgggttccttaattggtgatga
tcaaatttataatgttattgtaactgctcatgcatttatcataattttttttatagttataccaattttaattgggggat
ttggaaattgattagtacccttaatattaggggctcctgatatagcatttccacgaataaataatatgagattttgactt
ttacctccttcattaactttattactaataagaagaatggttgaaagaggagcaggtaccggatgaactgtttatccgcc
tttatcctctaatattgctcatggaggtgcatctgtagatttggccatttttagattacatttagccggaatttcatcta
ttcttggtgcagtaaattttattaccacagtaattaatatacgatcaagaggaataacttttgataaaatacctttattt
gcctgagctgtggctattacagctttactattacttttatcattacctgtattagcaggagctattactatattattaac
agatcgaaatttaaatactactttttttgacccaataggtggtggagatcctattctttatcaacacttattttgatttt
ttggacatccagaagtttatattctaattttaccgggatttggtataatttcccatattattagacaagaaagtaagaaa
aaggaaacctttggaacattaggaataatttatgctataatagcaattggattattaggatttattgtttgagctcatca
tatatttacagtaggaatagatgttgatactcgagcttatttcacctcagcaactataattattgcagtacctacaggaa
ttaaaatttttagatgattagcaactattcatggtactcaactaaattattctccttcaataatttgatctttaggattt
gtatttttatttacagttggaggactaactggagtagttttagctaattcttcaattgatgtagttcttcatgacactta
ttatgtagtagcccattttcattatgttctttctataggagcagtattcgctattatagcaggattcattcattgatttc
ctttatttacaggattaataataaatcaaaaatttttaaaaattcagtttttaattatatttattggagtaaatataaca
tttttccctcaacatttcttaggattaagaggaatacctcgtcggtattcagattatcctgatgcctatacaacatgaaa
cattatttcatcaattggatcaataatttctttaattagaatttttttatttttatttattatttgagatagtttttcct
ctattcgaaaatctattagcgctttaaatttatctacatcaattgaatgaatacaaaaattcccacccgcagaacataga
tatgatgaacttccagctttaacttcttaa---------atacgaaaaatatcaccaatattaaaaattataaacaattc
tcttattgaccttccttctccttctaatatttcagcttgatgaaattttggatctttattaggattatgtttaataatcc
aaattataacaggaatttttttagcaatacattatacacctaatgtagatttagcatttaatagagtaattcacatttgt
cgagatgtaaattatggatgattaattcgcactttacatgctaatggtgcaagatttttttttatttgtttatacctaca
tgtaggacgaggaatatactatagatcatacaacttacatttaacttgaactgtaggagtattaattttatttttagtaa
tagcaacagctttcttagggtatgttttaccttgaggacaaatatcattctgaggagccacagtaattactaatttagtt
tcagctattccttatattggccatataattgtacaatgattatgaggaggatttgcggttgataatgccactttaacccg
atttttcgcacttcatttcttaataccatttattattgcagccatagtaataattcatttattatttcttcatcaaacag
gatcaaataaccctcttggtactaatagaaatattgataaatcaccattccatccatatttttctttaaaagactctgta
ggatttattattttattaataatt-cttatacttctagttcttatcaatccttataaattaggagatccagataacttta
taccagcaaatcctctggtaaccccaattcatattcaaccagaatgatattttttatttgcctatgcaattttacgatct
attccaaacaaattaggaggagtaattgccctagttctctcaatcgcaattttatttattataccaattattggaaaaaa
aaaaataagaagaacacaattttatccaataaataagctattattttgattatttttaaatttagttattcttttaactt
gaattggtgctcgaccagttgaagatccatatattttaattggacaaattttaacaattacttacttttcttatttccca
attaatataataacttctaacttatgagattatattatatttaaaaattaa------attaaagatttatttttatgtat
tatttcaactttattaatagttattatagttttaattgggttagcttttttgactttattagaacgtaaagttttagggt
atattcaaattcgtaaggggcctaataaggtagg-atatataggaattttgcagccttttagagatgctattaaattatt
tactaaggagcaaacttatccgttaatatctaatattataatttattatatatctccaatttttagattatttttatctt
taataatatgattatgtataccatttttaacttatttatttaattttaatttaggaattttattttttttatgttgttca
agtttaagagtatatacaattataatagctggatgatcttcaaattctaattattctatattaggtgggttacgggcagt
tgctcagacaatttcttatgaagtaagattatttttaattttattatcttttttatttttagtatcaagattaaattt-a
ttatattttttaaagtatcaagaatatatttggtttttatttttatgttttcctttatgtttaatatgaattatttctag
attagctgagactaatcgaactccttttgattttgctgaaggagaatctgaattagtttctgggtttaatgttgaatata
gaagaggaagatttgctttaatttttttagcagaatattcaagaattttatttataagtatattatgttgtgtattattt
ttaggtagaaattttgattttgtaacttttttttttaaattggtttttatagcttttttttgagtttgagttcgtggtac
attacctcgttatcgttatgataaattaatatatttatgttgaaagaggtttttaccagtttcgttgaattatttaatgt
tatttataggattaaaattatttttattttcattattattatag------atcaacctaacaaaacttactttttacttt
acattaatcattggaactttaatctctatctcatcatattcttgaataggaatatgattaggattagaaattaatctttt
atccattatcccattaataagaacatcaaaaaattctatacaagctgaagcatcaataaaatattttattactcaaacta
tagcctcaataattcttttattttccttaatcataatatcttttaacttatta---tttctaatagatgacattatatta
acttctatatattattctgccctatttacaaaaataggagctgccccattccacttttgatttccagaaatcatagaagg
gctatcatgaactaattcactaattatattaacatgacaaaaaattgcaccattaactttaattacctaccctaatttca
caagatttaaatttataatcttaatcataattttttcaactttaattagagggattataggaataaatcaaactaattta
cgaaaactattagcatattcgtcaattaatcatttaagatgaatactatcatcaatattattttttgaaacaatttgaat
atactattttctaacatattcaattattacaattaatatcatcctaattttaaaattacttaatatttttaacataaatc
aattattctcttcattaaataaatcccctctaattaaatttttctttatattaaactttatatcacttggaggattacct
ccttttctaggatttttacccaaatgattaacaattcaaataataattaaaatacaactattttcaatatcattaattat
tattattataacccttataacattatttttctatatacgaattattacattaggaattatcataaaatcagatattaaac
taatagataatgctgaacaaccttatttaaaaaaatttaataacatctatttaattaattttatcacattaatactactt
ttattttcaacaattatatttaattttaattaaataaaaattattctttattttagattattaattctattaatttgtaa
cgtattaagattattatcaactactttatcaaaaaaaacttttatagatcgagaaaaaagatccccatttgaatgtgggt
ttgatcctaaaagatccgcccgaatacctttttcaatatatttttttttaattgcaattattttcttaatttttgatgta
gaaattactcttctaattcctttaattataacaataaaaatgtccaatttaattaattttagattaattttttttttttt
tttattaattttattattaggactatattacgaatgatataatggagccttaacttgaacttcttaa---atgttaattt
ttagtttattattttctgtttttatatattttataggtttaatttctttttctattaaacgtaaacatttacttttaata
ttattgagattggaaattattgttttaagattattttttaatctatttatttatttgtcttattttactaatgaatattt
ttttagaatagtatttttaacaatgagagtttgtgaaggtgctttaggtttatcaattttagtattattaattcgtactc
atggtaatgattattttaatgtatttaatattttatgataaatgataaaatttttattaataatattatttatgattcct
ttaagattaaa------aaaattttgaattaatcaatttatatatttaatattaatatttttatttat---gttaaatta
tagatataattatttatttattcatattagatattttttaggttgtgatttactttcatattgtataattttattaagat
tatgaatttgttcattaataattatagctagagagtcaattttttataaaaattattattataatttttttttatttatt
ttattaatattaataatttttttatatataactttttcttctataaatttatttttattttatttgttttttgaaataag
attaattccaacattaattttaattattggttgagggtatcagcctgagcggttgcaagctgggatttatttattatttt
atactttactagtttctttaccaataataatttcaattttttattattatgagaatttttttagatta-gatttttttta
tat------taatattatagtaaataatatatatatatatttatgtataaatttggctttttttgttaaaatacctatgt
atttagttcatttatgattgcctaaggctcatgtagaagccccagtttctggttcaataattttggcaggagtattatta
aagttaggagggtacggattaatacgattaatattaatttttttggaaattggtattcgtatcaatattatttttttatt
aattagtttatttggtggattattagtatctttaatttgtattcgacaaattgatattaaatctttaattgcttattctt
cagtagctcatataggtatagtattggccggggttataacattaagatattggggaatatgtggtgctttagttataata
ttagctcatggtttatgttcttctggtttattttgtttatcaaatttgaattatgaacgaattttaagtcgaagattata
tttaaataaagggttaattaatttaatgccttcattaagattatggtgatttttattaagtagatcaaatatagctgccc
ctccttcatttaatttattgggagagattatattaattaatagattagttagttgagatagattatgtatattgatatta
atatttttatctttttttagagcagtttattctttatatttatattcttatactcaacatggaaagttaaattcagctta
tttttcattatatttagtttctattcgtgaatatttacttttaatattacattgattgcctttaaatattttaattttaa
aagcagagtattttagattatgaattt--a---tttcaatttgttttaagtattcattttttatatttataataagaatt
attatattttttaggggaatttatttcttaattttaaattatacattatttttagaatttcagttattatctattaattc
atgtaattttttaataactattttattagactgaatgtcattaatatttataagatttgtattatttatttcttcaatag
taatttattatagttatgaatatatagagggagattttaatattaatcgttttattatattagtaaatatatttgtttta
tctataatattattaattattagtcctaatttaattagaattttattaggctgggatggtttagggttagtttcttattg
tttagttatttattatcaaaatgtaaaatcttataatgcgggtataattacagctttaagaaatcgaattggagatgtat
ttttattattatcaattgcttgaatgataaattatggaggttttaattattatttttatgttgattatattaataa---t
gataattatatattaattgggttatttattatgattgcagctataactaagtctgcccaaattccattttcttcgtggct
tcctgcagctatagcagctcctactccagtatcttctttagttcattcttcgactttagtgacagcaggggtttatttat
taattcgatttaattatattattaatgaaaattgttatttaattttattatttattggtagaatgactatatttatagca
gggttaggggcaaattttgaatttgatttaaaaaaaattattgctttatctactttaagacaattaggtttaataataag
aattttatctttaggagaatttaatttagctttttttcatttattaactcatgctttatttaaagcattattatttatgt
gtgcgggttgtataattcataatttaatgaattgtcaagatatccgatttataggtaatttaattaatcttataccttta
acttgtactttatttattatttctaatatagctttatgtggattaccttttttatctggattttattctaaagatttaat
tttagaaattatttcaataaattatttaaatttatatatttatattattttttttatttcaactgggttaactgtttctt
atacatttcgtttaatttattatattattattggggattataatcatttttgtttaaatttaattagtgataataataat
atttatatattaaaaggaatatttggattaattagttttgtaattataggt-ggaagaatattaatatgattaatatttc
ccattccttattttatttgtttacctttaattataaaaattatagctttaattgttacttgtattggaggtttattaggt
tatgaatgtgcaaaattttctttaagatatacattaaattctttaaataatttaagttcaagattatttttttctaatat
atgaaatatgccatttttatcaacttttggtataaattattatcctttaatattaggaaatttaatttataaaaattgcg
atcaaggttgatccgagtttattggagctcaaaatatttattttaatattaagaattcttctatatttttacagttttta
tataataataatttaaaaatttttttattattaactgttttatg---attaataattttaatgtttttataa------at
tataatactaataataataatatccatattaatagtatgaataaaacatccactttctataggactaatcttattaattc
aaactattaatttaagtttatatattggttattataacgtaacttattgattttcttatattttatttttaattataatt
ggaggaatactaattttatttatttacataacaagagttgcatcaaatgaaaaatttaac------ccatctataaatct
aataattttatctattacaacttttacactttgattaagattatacctaattattaatcctatttatataaaaattaatt
ataaaaatgaaattatacaaata---aatataattaatactatattaactaaatatattaactttcctaataactatatt
tattatttattaattatttatttacttatcactatacttgtaattatccaaattactaattttaaaata---ggaactct
tcgaccatccacaacaa---------------------------------actaa
>Euoniticellus_intermedius
taaaaatttgattttagtttttatatttgatttatatttt-tattatatgtaaatttttgt-taataattttttaaatag
gaa-----------------------aataatagcaataattaaatttatac-aataaaagaaattttgatatagggata
tat-aagagtattagtaaaatttgtgccagcaactgcggttatacaaataatacaattaaataaataatttaataataat
aaatagtta-----aaattttaatttgaaattaagtttattaggtgaaatt-agaaatttagattagattaatta--tat
taattatgatgttatgaaatttttataataaactaggattagataccctattataa-aaaatgtaaagt--------tta
tgttaggggagtattag-ttatggtcttgaaatttaaaaaatttggcggtattttagtcttttcagaggaacctgtcctt
taatcgataatccacgattaattttacttatctttcaagtttatatatcgtcgtaatttgaatatcttataagag-taa-
aaatattcagaatttaaaat-tataaagaaaatcagatcaaggtatagcttataggtaag-gagtgatgggttacaataa
atttat-tt--agatggttataatatttaaaattattatataaagtggatttgaaagtaatatattttat-ttaaaatat
atgattttagctctaaaatatgcacatatcgcccgtcactttcattgaag-ttaaagtgaaataagtcgtaacaaagtag
gcttactggaaagtgtgcctggatagca----------------------gaaaaattta--tt--taatttagttgtta
attttatatattaattaaagtattat---aattttttttatatttatagataaaattttt--attataatagtgaatta-
gtaaagtgattgaaa-attgaaataaattgaaatatttaaaatttaagaaagaagattttaattattgtaccttgtgtat
cagggtttattaaataaaattta--tagatttaagtttctcgaatttaaaagagctaagaaattaaaaattttattgtga
aaaaaatattttaaataattttttggtaatgaaatgttagtcgtttttaaatttatctagttttttaagaaataaattta
atttagttaattatttaat------aattaagataattatttattt-taattta-ataattaattaatattttaagggat
aagctttaaagtaaag-tttaataaataaatatttaat-------tataaaatttatagaagtgaaagtattaacttatt
ttagtgttttataacaagttttattta--aattataatttata--tttatttttaattttttattaaaat-gattaattt
aattt-aaaatttaatgtattaatgataaaattagtataaataaaatgtttata---------taat-ttaatttttaag
gttaatttaaggaattcggcaaatttaatttttcgcctgtttattaaaaacatgtctttttgattataatttaaagtctg
acctgctctatg----att-----aatttaaatggccgcgatattttgatcgtgcaaaggtagcataatcattagtttct
taattaggaactggaatgaaaggttgaacgaaaaagttactgtctcaatttaa-ttggattagaattttatttttaagta
aaaaagcttaaatatatttaaaagacgagaagaccctatagagttttataatta-at-ttatagtatttaaaatttagta
t--tttttttatttattttagattaattatttggttggggtgattaaaaaatttaaaaaacttttttta---tttaaaac
a-ttgatttatgaatatatgatcca--tta-tta-atgattattagataaaattaccttagggataacagcgtaattttt
tttgagagttcatatcgaaaaaaaagattgcgacctcgatgttggattaaaatttacttatggtgtaggtgtt-ataggg
ttaggtctgttcgacctttaaaattttacatgatctgagtttaaaccggtgtgagccaggttggtttctatctttaaa-t
aagtaaaatattttagtacgaaaggattaaatatttataataattatttttta--aagattattatta-----------a
ttactttgacagaatagtgtgttaaatttagaatttatttatgtatataggttatacaacgaaaaataacgatacgggac
tcatccgaggccccgtaatcggaatgagtacactctaaaccctttaacgaggatcaattggagggcaagtctggtgccag
cagccgcggtaacaccagctccaatagcgtatattaaagttgttgcggttaaaaagctcgtagtcgaatttgtgtcccgc
gccgccggttcatcgctcgcggtgttaactggcgtgtccgcggg-acgtcctgccggtgggcttag--ctctcgggcggc
ccaatctcaatcccaccgcggtgctctttactgagtgtcgaggtgggccggcacgtttactttgaacaaattagagtgct
taaagcaggctaaaaaatcgcctgaatactgtgtgcatggaataatggaataggacctcggttctattttgttggttttc
ggaaccccgaggtaatgattaataggaacggatgggggcattcgtattgcgacgttagaggtgaaattcttggatcgtcg
caagacggacagaagcgaaagcatttgccaaaaacgttttcattgatcaagaacgaaagttagaggttcgaaggcgatca
gataccgccctagttctaaccataaacgatgccagctagcgatccgccgacgttcctccgatgactcggcgggcagcttc
cgggaaaccaaagcttttgggatccgggggaagtatggttgcaaagctgaaacttaaaggaattgacggaagggcaccac
caggagtggagcctgcggcttaatttgactcaacacgggaaacctcaccaggcccggacaccggaaggattgacagattg
agagc--------------------------------gagtcattgggactttga-taaacctaaaggcgcaatgaaagt
aaaagtccgccttgcgcggacctagggaggatgggaccgttctcg-gacggaccccgcactcccggggcgtctcgttctc
atcgcgagaagaggcgcacccagagcgtacacgctgggacccgaaagatggtgaactatgcctggtcaggacgaagtcag
gggaaaccctgatggaggtccgtagcgattctgacgtgcaaatcgatcgtcggaactgggtataggggcgaaagactaat
cgaaccttctagtagctggttccctccgaagtttccctcaggatagctggcgctcgcattgcgagtctcattcggtaaag
cgaatgattagaggcattggggtcgaaacggcctcaacctattctcaaactttaaatgggtgagatctccggcttgctta
aatagtgaagccgcgaga----tattcggatcaatgagtgccaagtgggccacttttggtaagcagaactggcgctgtgg
gatgaaccaaacgccgagttaaagcgccaaaatcgacgcttatgggataccatgaaaggcgttggtaactta--------
-----------------------atgataataaatttattttcttcgtttgatccaggaacttatataggaacatcttta
aattgaataagaacctttttaggatttctattcctccctataatatactgattaatcccatctcgatatgggtacctatg
aaataaaattatttttatcttacataatgaatttaaaattttaattggtaatccatcaattaaaggaagaactctgattt
ttatttctatttttacaataattgtttataataattttttaggattatttccatatatttttacaagatcaagacattta
gtattaacactatctcttgctcttccaatatgattaagatttataatttatggatgaattaatcatactatacatatatt
tactcatttagttcctcaaggcacacctcctgttttaatgccttttatagtatgtattgaaacaattagaaatatcattc
gtccaggaaccctagcagttcgattagctgctaatataattgcaggtcatctacttttaactcttttaggtaatactgga
tctatattaaatttattattaattaatgtacttttaattacccaattattattattattactagaatctgcggtttctat
tattcaatcttatgtctttgccgttttaacaacactttactctagagaagttaattaaattccacaaatagccccaatta
actgattaatattactaatttatttctcattaatttttataatctttaattctctgaactattacgcttttaattattta
attaaaaaacaatctttttttaaaaaaaaaaatattttaaattgaaaatgataaatgtcaaaaaaaaatcacccatttca
tttagtcgatattagaccgtgacccttattaggcgcattaagagcaataattactataattggaattattaaatgattcc
atttttttaatagaaatctttttttacttggatccttaatcactctaataattatatatcaatgatgacgggatattgtt
cgagaaggtacctttcaaggattacatacttatcaagttacaataggattacgatgaggaataattttatttattacttc
cgaagtattcttttttatctcattcttttgaggcttttttcacagaagactttctcctactattgaaattgggataatgt
gaccacccaaaggaatcatcccttttaatcctctacaaattcctttactaaataccctaattttattaacatctggacta
acagtaacatgagctcatcatagtctaatcgaaaataattattctcaagctcttcaaagattaatattaactgtcatact
cggaatttattttactattttacaagcatatgaatatattgaagcaccttttacaattgcagatagagtttatggttcat
cattttttatagcaaccggattccatgggattcatgttattattggaacaacctttctattaacttgcttaattcgtcat
tattataatcatttttcctcaattcatcacttcggatttgaagcagctgcctgatattgacactttgttgatgtagtatg
attattcttatatattacaatttattgatgaggtagataaattgctacatgaaaaagaacattattacaagatgccgctt
ctcctttaatagaacaattaattttctttcataatcatgcattattaattttattaataattacagttatcattagttat
ataatattttcattatttttaaataaatataattatcgattccttttagaagggcaaacaattgaaattatttgaactat
aattccagcaattacattaatttttatcgccctcccttctctacaattactttacttattagatgaaatcaataacccta
taatttcaattaaaactattggtcaccaatgatactgatcctatgaatattccgattttaaaaaattagaatttgattct
tatataatccctactaatgaaataaaaatagataattttcgtttattagatgtcgataatcgaactgttttaccttataa
tactcaaattcgaatacttgtaactgccgcagatgttattcactcttgaacaattcctgccttaagagtaaaaattgatg
ctactcctggacgtttaaaccaaattagttttaatattaatcgaact-gggttattttttggtcaatgctctgaaatttg
tggagcaaatcacagatttatacctattgttgtagaaagaatttcaataaaatattttattaaatgaataaat---tcta
actaaattttattaatgaataaatgattattttcaacaaatcataaagatattggaacattatactttatattcggatca
tgggctggaatagtcggaacatccctaagattattaattcgagctgaattaggaaaccctggttcattaattggtgatga
ccaaatttataatgtaattgttactgctcatgcatttattataatttttttcatagttatgccaatcttaattgggggat
ttggtaattggctagttcccttaatattaggggctcctgacatagcctttcctcgaataaataatataagattttgatta
ttacctccttcactaacacttttacttataagaagaatagttgaaagaggagctggtactggttgaactgtttatcctcc
tctatcctcaaatattgcccatggcggagcttctgttgatttagctatttttagattacatcttgcaggtatttcctcaa
ttttaggtgctgttaattttattactactgttattaatatgcgagctagaggaataacattcgacaaaatacccttattt
gcttgagcagttgctattacagctttactattacttctctctttaccagttttagcaggagctattactatattattaac
agatcgtaatttaaatactaccttttttgaccccataggtggcggggatccaattttatatcaacatttattttgatttt
ttgggcatcctgaagtttatattctaattttacctggatttggaataatttctcatattattagtcaagaaagaagaaaa
aaagaaactttcggaactttaggaataatttacgcaataatagcaattggattattaggttttattgtttgagcacatca
tatatttactattggtatagatgtggatacccgggcttattttacttcagcaacaataattattgctgtacctacaggaa
ttaaaatttttagatgattagctacccttcatggaactcaattaaattattctccatctataatttgatctctaggtttt
gtttttctattcacagttgggggattaactggagtaattttagctaactcttcaattgacattattcttcatgatactta
ttatgtagtagctcactttcattatgttctttcaatgggggcagtatttgcaattatagccggatttgttcattgattcc
ctctatttacaggattaataatgaatcaaaaatttctaaaaattcaatttttaattatatttattggagtaaatataaca
tttttccctcaacattttttgggattaagaggtataccccgacgatactctgattacccagatgcttatactacatgaaa
tattatctcatcaattgggtctataatttccttaattagaatttttttatttttatttactatttgagatagattttctt
ctatccggaaatctattagaactttaaatttatctacatcaattgaatgaatacaaaaactcccaccttcagaacataga
tatgatgaacttcctattttaacaaactaa---------atacgaaaaatatccccaatacttaaaattattaataactc
tttaattgatttaccttctccatctaacatttcaacttgatgaaactttggatcattactgggattatgtttaataattc
aaattttaactggaatttttttagcgatacattacaccccaaatattgatcttgcttttaatagagtaattcatatttgt
cgggacgtcaactatggttgattaattcgaactcttcatgctaatggtgcaagatttttctttatttgcctctacttaca
tgtaggccgaggaatatactatggatcctataatttacatttaacatgaatagtaggtgtaattattttatttttagtaa
tagcaactgcttttctaggatatgtattaccatgaggacaaatatcattctgaggggctactgtaattacaaatcttgtc
tcagctattccttatattggtcatataattgttcaatgattatgaggaggttttgctgttgataatgccacattaacccg
attttttgcacttcattttttaatgcctttcattattgcagctatagtaataattcacttactatttctacatcaaacag
gatcaaacaatcccttaggtacaaatagaaatattgataaatccccctttcacccctatttctcattaaaagactccgta
ggatttattattttaataataatc-attatattattagttttaattgatccttataaattaggagatccagataatttta
ttccagctaaccctttagtaaccccagttcatatccaacctgaatgatacttcctttttgcttatgcaattcttcgatct
atccctaataaacttgggggagtaatcgctttagttttatctattgccattttatttatcttaccaattattggaaaaaa
aaaaataataagaacacaattttatcccattaataaatttatattctgattttttcttaacttagtaattcttctaacct
gaattggggctcggccagttgaagatccttatattataattggacaattattaactattttatattttttctattttccc
ataaatatatttatctcttatatatgagattacattatatttaaaaactaa------------------attttatgtat
attatctatattattagttattattactgttttaattgggttagcttttttaactttattagaacggaaagttttagggt
atattcaaattcgaaagggtcctaataaagtagg-ttatactgggattttacagccttttagagatgccattaagttatt
tactaaagagcaaacttatcctttaatatctaatattataatttattatatatctccgatttttagtctatttttatcat
taataatgtgattatgtataccctttttaacttatttatttaattttaatttaggggttttattttttttatgttgttca
agtttaagagtatatacaattataatagctggttgatcttcaaattctaattattcgatattagggggattgcgggcagt
tgctcaaactatttcttatgaagtaaggttatttttaattttattatcatttttgtttttggtatcaagattaaattt-a
gttatatttataaagtatcaagactatagatgatttatttttttgtgttttcctttatgtttaatatgggttatttcaag
attagcagaaactaatcgaacaccttttgattttgctgaaggagaatctgaattagtttcaggatttaatgtagaatata
gaagaggaagatttgctttaatttttttagcagaatattctagaattttatttatgagaatattatgttgtgttttgttt
ttaggggcaaattttgattcaattttttttttttgtaagttagtttttatggcttttttatgagtgtgggtacgtgggac
tttacctcggtatcgttatgataaattaatatatttatgttgaaaggggtttttgccagtatctttaaattatttagtat
tatttataggattaaaattattattgtttatatgattattatag------------------------------------
------ataactggaactttaatctcaatttcatcatattcttgaataggcatatgattaggattagaaattaatttatt
gtcaattattcctctaataggaacttctaaaaactctatacaagccgaagcagcaataaaatattttattacacaaacct
tagcctcaataatcttattattttcaataattataatatccttaaatatactc---tttataataaatgatattatttta
acttctatatattactcagctctctttactaaaataggagcagcacctttccatttttgatttcccgaaattattgaagg
attatcctgaataaattctcttattatattaacctgacaaaaaattgctcctttaattttaattacttatcctaatttta
caagattcaaatttataattataattataattatatctaccttaattagaggaattataggaataaatcaaactaatcta
cgcaaattattagcatactcatcgattaaccatctaggatgaatactttcatcaatattattctttgaaataatttgatt
attttatttcttaacttattcaattattacagccaatatcattctaattcttaattcatttaatattttcaatataaatc
aattattttcttctattaataaatatccattaattaaatttttctttatattaaattttatatcattaggaggactaccc
ccatttttaggatttttacctaaatgactaaccattcaaataataattaaaatacaactattatctttatctttaatcat
tattgtcataactctaataactttatttttttatatacgaattattactttaggaattattataaaatcagacattaaac
ttattgacaataaccaacaaccttattataaaaaatttaattatatttatatatttaattttattacgctaataatgtta
ctcttatcaacaattatttttaactttaattaa---ataattattttatattttagaacattaattttattaatttgcaa
tttacttagaatattatcaactatcttatctaaaaaaacttttatagaccgagaaaaaagatccccctttgaatgtgggt
ttgatcctaaaagatcctcacgaatacccttttctctatatttttttttaattgctattatttttttaatttttgatgtt
gaaattacattactaattcctttaattataactgtaaaaatatctaatttaataaattttagcttagtatttatcttttt
tattagaattttattatacggattatattatgaatgataccaaggagctttaacatgaacatcttaa------------a
tttctttattattttcaatttttatatattttataggtttaatttcattttctattaaacgtaaacatttgttattaatg
ttattaagtttagaaattattgttttaaggttattttttaatttatttatttatttatcttattatacttttgagtattt
ttttagaatagtatttttaactataagagtttgtgaaggggctttgggcttatcaattttagtattattaattcgtactc
atggaaatgactattttaatatttttaatattttatgataaatgataaaatttttagtaataatattatttatgattcct
ttaagtattaa------aagattctgaattaatcagtttatatatttgttattattttttatttttat---agtaaatta
tagttataattatttatttattcatattagttattttataggttgtgatttactttcgtattgtatgattttattgagat
tatgaatttgttctttaataattatggctagagaatctattttttataagaattattattataatttttttttgttaatt
ttattgatattattaatttttttatatataacgttttcttctataaatttatttttattttatttattttttgagataag
attaattcctactttaattttaattattgggtgaggttatcagcctgaacgattgcaggctggtatttatttattatttt
atactcttttagtatctttaccaataataatttcaattttttattattatgaaaatttttatagattg-gatttttttta
tat------taaaagaatagtaaataatttatatatatatatatgtataaatttagcattttttgtaaaaatacctatgt
atttggttcatttatgattgccaaaagctcatgttgaggccccagtatctggttcaataattttggcaggcgttttatta
aaattagggggttatgggctaatacggataatattaatttttttagaagtgggaatatgtgttaatattgttttcttatt
aattagattatttggtgggctattagtatctttaatttgtattcgtcaaattgatattaaatctttaattgcttattctt
cagtagctcatatagggatagttttagcaggtattataaccattagttattgagggatatgtggtgctttagtaataata
ttggctcatgggctctgttcttcgggtttattttgtttatcaaatttgaattatgaacgaattttaagacgaagaatata
tttaaataaaggtttaattaatttaataccttcattaagattatgatgatttttgttaagaagttcaaatatagctgctc
caccatcttttaatttattaggtgaaattatattaattaatagtttagttagttgagataaattatgtatattaatatta
atatttttatctttttttagagcagtatattctttatatttatattcttatactcagcatggaaaattaaattcttctta
tttttcagtatatttaatttctattcgtgaatatttacttttaatattacactgattgcctttaaatgttatgattttaa
aagctgaagtttttacattatgaattt-----------------------------------atgtttttaataagatta
actagatttttgattggtatttattttttagttataaattatactatatttttagaatttcaattattatctttaaattc
ttgtagaattttaataactattttattagattgaatatctttaatttttataagatttgtattatttatttcatctatgg
tgatttattatagatatgaatatatagaaggagatattaatattaatcgtttcattatattggtaggtatatttgtatta
tcaataatattgttaattattagtccaaatttaattagaattttattaggatgagatgggttaggactagtttcttattg
tttagtgatttattatcaaaatgtaaaatcttataatgctggaataattacagctttaagtaatcgaattggtgatgtat
ttttattactatctattgcttgattaataaattatggaggatttaattattatttttatgttgattatattaatag---g
gataatataaatttaattgggttatttattataattgcagctataactaaatctgctcaaattccattttcttcttgatt
acctgcagctatagcagctccaacgcctgtatcttctctagttcattcttcaacattagtaacggcaggggtatatttat
taattcgttttaattatgttattaatggaaattgttatttagttttattatttattggaagaatgactatatttatggct
ggattaggggcaaattttgagtttgatttgaaaaagattattgctttatcaactttaagacaattagggttaataataag
aattttatctttaggggaatttaatttagcattttttcatttgttgactcatgctctttttaaagcactattatttatat
gtgcaggatgtatgattcataatttaataaattgtcaagatattcgttttatgggaaatttaattaatatgataccttta
acttgtactttatttattatttctaatatagctttatgtggcctaccttttttatccgggttttattcaaaagatttaat
tttagaggttgtttcaataaattatttaaatttgtatatttatattatttattttatttcaactggattaacagtttctt
atacttttcgattaatttattatattattattggtgattataatcattttacattaaatttagttagagataataataat
atatatatattaaaggggatatttgggttaattagatttgtaattataggg-ggaagattgttaatatgattattatttc
ctattccttattttatttgtttacctttaattataaagattatggctttaattgttacatgtattggcgggttattagga
tatgaatgtgctaaattttcattgagatataaattatattctttaaattattttcattttaggttatttttttctttaat
atgaaatatacctgtattgtctacatttgggttgaattattatcctctgatattaggtaggataatttataaaacttgtg
atcaaggttgatctgagtttattggagcacaaaatatttattataatattaaaaattcttctatatttatacaattttta
tataataataatttaaagatttttttattattgactgttttatg---ggtaataattttattatttttgtaa--------
-attttaataattataacattatcaattttaatagtaggaataaaacatcctctttctataggactaatactattaattc
aaactattaatctagctttatacataggatattataatgtaacctattgattttcctatattctttttttaattataatt
gggggaatactaattttattcatttatataacaagagtagcctctaatgaaaaattttat------ccatctataaaatt
atttattattactcttataattacaatagtttgaataattttctatacatgcaccaatcccatatatcttaaaattaatt
ttaaaaatgaaattatcgaaata---aacaaaattaatattatattaacaaaatatattaattttcctaataattatatt
tattatttactaattatctatttattaattagaatattagtaatcatccaattaactaactttaaaaaaagaggaactct
tcgatcttcaataa------------------------------------actaa
>Tragiscus_dimidiatus
t--aagtttgattttagcttaaaagtttaatttatattttatattatatgcagaatttaaa-tatagaaatttttaaata
aaa-------------------ttaaaaattatgcaataattaaatttatac-aatgaattagagtttgatatagaaata
tat-ttgagtattagttaaatttgtgccagcaactgcggttatacaaatgatacaattaaat--tttatttgataatagt
taatagaaat------ttattaattaaaagttaattttattaggtgaaatt-ataaaattaaatagggttaaata--ata
taattatgaaactatgaaattaata-attaaactaggattagataccctattatta-aaaatgtaaaaaa------taat
tatcaaggtagtaattg-ttatgatcatgaaatttaaaaaatttggcggtattttaatcttttcagaggaacctgttcta
taattgataatccacgattaattttacttaatttacaagtttatatatcgtcgtaaattgaatatctttgtagag-taa-
taatattcatgatttaaaat-tataaaaaaaatcagatcaaggtgtagcatacaattaag-gagaaatgggttacaataa
atttat-tt-agtatggttataatatttaacattattatataaagtggatttgaaagtaatatatttaag-ttaaaatat
atgattaaagttttaaaatatgcacatattgcccgtcactttcattgaatattaaaatgaaataagtcgtaacatagtag
atgtactggaaggtgtatctagaatga-----------------ttaagaaaattattga--tttataaacaatttcta-
----atataattaaaaaaaatattttttttgtttttttattgataaaagataaaattataaatttatgatagtataata-
gtatagtgatagaat-attgaaata-tttgaaa-gattaaaatttaagaaagaaaattttatttattgtaccttgtgtat
cagggtttattaaataataatta--taaatttaattttctcgagtttagaagggtaaagaaattataaattttattgtaa
aataaatattttcaataattttttagtaatgaaacgttattcgtttttaaatatatctagttttttaagaaataaattta
atttagttatttattattta-----atttccaataattttttatttaaaattaatataaataaataatattttaagggat
aagctttaaaataaaa-attgataaataggaaagttaaat-----ttaaaaatttatagagataaaagtattaatttatt
atagtgttttataacaaatttttattt--aaatataatttatatttttattttcaattttttattaaaat-tattaattt
aattt-tataattaatgtaattatgataaaattagtatataataatgtttaaaa---------aaat-tattaaattaag
gttaaattaaggaattcggcaaa-tatttttttcgcctgtttattaaaaacatgtctttttgaaaataatttaaggtcta
atctgcccaatg----at------tatttaaatggccgcgataatttgatcgtgcaaaggtagcataatcattagtttct
taattaggaactggaatgaaaggttgaacgagaaaaagactgtctcaatttaatttttattagaattttatttttaagtt
aaaaagcttaaataattttaaaagacgagaagaccctatagagttttatattta-at-aattttattaatagtttaag--
------aatacttttattattattaaatatttagttggggtgactagaaaattaaaaaaacttttcaatt--aattattc
a-ttgatatatgtttagatgatcca--taa-att-atgattaaaagattaaattaccttagggataacagcgttattttt
tttaagagttcatatcgaaaaaaaagtttgcgacctcgatgttggattaaaattaatttttggtgtaggtgct-aaaata
ttaggtctgttcgacctttaaaattttacatgatctgagtttaaaccggtgtaagccaggttggtttctatctttaaatt
aaaattaatattttagtacgaaaggattaaatattattaataattaatattat-atagaataatatt-------------
---------------------------------------------------------------------cgatacgggac
tcatccgaggccccgtaatcggaatgagtacactctaaaccctttaacgaggatcaattggagggcaagtctggtgccag
cagccgcggtaacaccagctccaatagcgtatattaaagttgttgcggttaaaaagctcgtagtcgaatttgtgtcccgc
gccgctggttcatcgctcgcggtgttaactggcgtgttcgcggg-acgtcctgccggtgggcttag--ctctcgggcggc
ccaatctcaatcccaccgcggtgctctttactgagtgtcgaggtgggccggcacgtttactttgaacaaattagagtgct
taaagcaggctagatattcgcctgaatactgtgtgcatggaataatgaaataggacctcggttctattttgttggttttc
ggaaccccgaggtaatgattaataggaacggatgggggcattcgtattgcgacgttagaggtgaaattcttggatcgtcg
caagacggacagaagcgaaagcatttgccaaaaacgttttcattgatcaagaacgaaagttagaggttcgaaggcgatca
gataccgccctagttctaaccataaacgatgccagctagcgatccgccgacgttcctccgatgactcggcgggcagcttc
cgggaaaccaaagcttttgggatccgggggaagtatggttgcaaagctgaaacttaaaggaattgacggaagggcaccac
caggagtggagcctgcggcttaatttgactcaacacgggaaacctcaccaggcccggacaccggaaggattgacagattg
agag---------------------------------gagtcattgggactgtaa-taaacctaaaggcgcaatgaaagt
aaaagtccgcctcgcgcggacttagggaggatgagaccgttctcgtgacggactccgcactcccggggcgtctcgttctc
attgcgagatgaggcgcacccagagcgtacacgctgggacccgaaagatggtgaactatgcctggtcaggacgaagtcag
gggaaaccctgatggaggtccgtagcgattctgacgtgcaaatcgatcgtcggaactgggtataggggcgaaagactaat
cgaaccttctagtagctggttccctccgaagtttccctcaggatagctggcactcgtattgcgagtctcattcggtaaag
cgaatgattagaggcattggggtcgaaacgacctcaacctattctcaaactttaaatgggtgagatctccggcttgctta
aatagtgaagccgcgagata--taatcggatcgatgagtgccaagtgggccacttttggtaagcagaactggcgctgtgg
gatgaaccaaacgccgagttaaagcgcctaaatcgacgcttatgggataccatgaaaggcgttggtaacttaagacagca
ggacggtgg--------------atgataataaatttattttctacttttgacccaggaacttatataggaacttcctta
aattgaataagaacttttttaggaattttatttttacctataatattttgacttattccttcacgatataactttatatg
aaataaaatcatcattactttacataaagaatttaaaactttacttaataatgattcaattaaaggaagaactttaattt
ttattagaatctttactttaattttatgagtaaattttttaggattattcccttatatttttacaagatcaagacattta
atttttactttatcccttgccctacctttatgattaagatttataatttacggatgaattaatcatactatacacatatt
tgcacatcttgtccctcaaagtacccctatagctttaataccttttatagtatgtattgaaactattagaaatattattc
gtcctggaactttagcagttcgtttaactgccaatataattgcaggccatttattactgactcttctaggaaatacaggg
cctataataagagtaactttaattaatttattaattttagtacaatttttacttttattacttgaatctgcagtctcagt
aattcaatcttatgtattcgcaattttaacaacattatactctagagaagttaattaaattccacaaatagctccattaa
attgattatttctatttttttattttcttttaatttttataatttttaatactttaaattattattcttatatttatcct
attaaatcaataattattaaaacaaaaaaaaactttttatcttgaaaatgataaatgttaaaaaaaaaccatccttttca
tcttgttgatgctagtccatgaccattattaggagctttaagagcaataattataataattgggattatcaaatgattcc
atatattcaatcataatttatttttacttggaagattaattactttaataattatatatcaatgatgacgagatattgtc
cgtgaaggaacatttcaaggattacacacctatcaagttacaataggacttcgatgagggataatcctttttattacttc
tgaagtattctttttcatttcctttttttgaagattttttcataatagactttctccctcaatcgaaattggaataattt
gacccccaaaaggaattattccttttaacccattacaaattccattattaaataccctaatcctactttcatctggatta
acagtaacatgagcccatcatagcctaattgaaaataattatactcaagctttacaaagtttaattttaacagtaatttt
aggaatctattttacaactttacaagcatatgaatatatagaagctccttttactattgctgatagagtttacggatctt
ccttctttatagcaactggattccatggtatccacgtaattattggaacaacatttcttttagtatgtttaattcgtcat
ttctataatcatttttcatgtatccatcattttggatttgaagccgcagcttgatattgacattttgttgatgtagtatg
attattcttatatatttcaatttactgatggggtagataaattgctacttgaaaaagtcttcttttacaagatgctgcat
ctccattaatagaacaattaattttttttcataatcatacattattaattttacttataattactgttatagtaggttat
ataataactactttattttttaataaatttaattaccgatttcttttagaagatcaaactatagaaattatttgaactat
tattcctgctgtaaccttaatttttattgctttaccttcattacaattattatatttattagatgaaattaataatccta
tactctcaattaaaacaattggccatcaatgatattgatcctatgaatactcagattttaaaaaattagaatttgactct
tatataattcctatcaatgaaataaattttaataattttcgattattagatgtggataatcgaacaattcttccttttaa
tacacaaattcgtatattagtaactgcagcagatgtaattcactcttgaacaatcccgtctttaagagtaaaaattgatg
ctacacctggtcgtttaaatcaaattagatttattataaatcgaaca-ggattattttttggtcaatgttctgaaatttg
tggggctaatcacagatttatacctattgttgtagaaagaatttctataaaatactttattaaatgattaaataattcta
attaa---------atgaataaatgattattttcaacaaatcataaagacattggaactttatatttcttatttggagct
tgatcaggaatagttgggacatcattaagattattaattcgaactgaattaggacaacctggctcttttattggaaatga
ccaaatttataatgttattgttactgctcatgcttttgtaataattttttttatagttataccaattttaattggaggat
ttggaaattgattagtccctttaatattaggggctcccgatatagcatttcctcgtataaataatataagattttgatta
cttcccccttctttaactttattattaataagaagaatagttgaaaaaggagcaggaactggttgaactgtttatcctcc
tttagcttcaaatattgcccatagaggagcctcagtagatttagcaatttttagacttcacttagcaggaatttcttcta
tcctcggggcagttaattttattacaactattattaatatacgtgtaaaaggaataacttttgatcgtatacctttattt
gcatgagctgtaggaattactgctcttttattactcttatcccttcctgtattagctggagctattactatactattaac
agatcgaaatttaaatactactttttttgatccaataggagggggagacccaattttataccaacatcttttctgatttt
ttggtcatccagaagtatatattttaattttaccaggatttggtataatttctcatattattagacaagaaagaagaaaa
aaggaagctttcggaaatttaggtataatttatgctataataactattggtttattaggttttattgtgtgagctcatca
catatttactgtgggtatagatgttgatacccgagcatacttcacttcagcaactataatcattgctattcctacaggaa
ttaaaatttttagatgacttgctacccttcatggaacccagttaaaatattctccttctataatttgagccttagggttt
gtgtttttatttacagtaggtggattgacaggtattattcttgcaaattcctctattgatacaattcttcatgatactta
ttatgtagtagctcattttcattatgttttatctataggggctgtatttgcaattatagcaggatttgttcactgattcc
ctttatttacaggattaatccttaatcaaaaatttttaaaaattcaatttttaattatatttaccggagttaatataacc
ttttttcctcaacactttttaggattaagaggaatacctcgacgatattcagattatccagacgcttactcaacatgaaa
tttcatttcttctattggatcattaatctccttaattagaatttttctttttttatttattatttgagattcattttctt
ctatacgtaaatctattaatcctataaatataactacttcaatcgaatgattacaaaaaatacctccagctgaacatagt
tatgatgaattacctatattaacctcataa---attccaatacgtaaatcttcaccaataatagaaattattaataattc
tcttattaaccttcctactccttcaaatatttctacatgatgaaattttgggtctcttctaggactttgcctcataattc
aaatcatcactggaatttttttaacaatacattatactcccaatatcgatatagcatttagaagtgtaatccatatttgt
cgagatgttaattatggatgattaatccgaacattacatgcaaatggagcaagttttttctttatttgcttatatcttca
tattgggcgtggtctttattatagatcttataatttacatttaacatgaacaattggagtattaattctatttttaacta
tagcaactgcctttcttggttatgttttaccttgaggtcaaatatctttttgaggggctactgttattactaatttaatt
tcagctatcccttatataggaaatataattgttcaatgattatggggaggatttgctgttgataatgcaactttaacacg
attttttgccctccattttttaataccttttattatttcagcaatagtaataattcatttattattccttcatcaaacag
gttctaataacccattaggaacaaatagtaatattgataaatctccctttcatccttatttttctttaaaagatcttgta
ggatttattattataactataata-attatactattaattttaattcaaccatacatattaagagatcccgataatttta
ccccagctaacccccttgtaactcctatccatattcaaccagaatgatattttttatttgcctatgcaattttacgttct
attcctaacaaactagggggagtaattgccctagtcttatcaattgcaattttatttattatacctatttctaataataa
aaaaataacaagaatacaattttacccaattaataaaattttattttgaacattcttaaatattgtaattttattaacgt
gaatcggaatacgaccagtagaagatccctatattttcattgggcaaatcttaacaatttcctattttctatattttatt
ataaataatatttcttctaaaatttgagaccttatcctatttaaaaaataaattttaattaaagatttagtattatgtat
tattctaactttagtcatagtaattatggttttaattgggttagcttttttaactttaatggaacgaaaagtattagggt
atattcaaattcgaaaggggccaaataaagtagg-ttttataggaattttgcaaccttttagagatgctattaaattatt
ttcaaaagaacaaacatttcctttaatatctaattatttaatttattatttatctccagtatttaggttacttttatcat
taatattgtgattgtgtatgccttttttaacttatttatttaattttaatttaagagttttatattttttatgttgttca
aggttaggtgtttatactattataatagcaggttgatcttctaattctaattatgcaatattagggggtttacgtgcagt
agctcaaactatttcgtatgaagttagtttatttttaatttttttatcttttttatttttagtctcaagtttaaattt-a
atagatttttttaaatttcaatctttaatatgatttatatttttatgcttacctttatgttttatatgagtaatttctag
gttagctgaaacaaatcgaactccttttgattttgcagagggagaatcggaattagtttctgggtttaatgttgaatata
gaagaggaagttttgctttaatttttttagcagaatattcaagaattttatttataagaatattatgttgtttattattt
ttaggaggaaatttgaaaagaattatgttttttatcgaattagttttaatagcttttttatgagtatgagttcggggtac
tttacctcgttatcgatatgataagttaataaatctatgttgaaaaaggtttttacctgtgtctttaaattatctatttt
ttttttgtggattcaagttaatattacttaatattttaatatag------------------------------------
--------------------------------------------------------------------------------
--------------------------------------------------------------------------------
--------------------------------------------------------------------------------
--------------------------------------------------------------------------------
--------------------------------------------------------------------------------
--------------------------------------------------------------------------------
--------------------------------------------------------------------------------
--------------------------------------------------------------------------------
--------------------------------------------------------------------------------
------------------------------------------------------aatttattttctatagctctaattgt
tattattataactttaattacattatttttttatatacgaattgtattatcaggaatttctaaaaatccaaattctaaga
ttaataata------------gataccttcaaaaattttatcttatttacttaattaattttattatattaatattactt
ctatttgtaactgtcatatttaatatctattaaattgaaattattttatatttatctatttttattttaataatttctaa
tattttaattattctctcaataattttatcaaaaaaaacatttattgatcgagaaaaaagatccccatttgaatgtgggt
ttgacccaaaaaatctcccccgtatacccttctctttatatttctttttaattgcaattattttcttaatttttgatgtt
gaaattacattattaattccactaattataatattaaaaatttcaagattaacaaatttttgatttattataattttttt
tatttttagtcttttgcttggcctatattatgaatgataccaaggagccttgaattgaactttataa---atgttaattt
ttagtttattagtttcaatattaatatattttataaggttaatttcgtttactttaaaacgtaaacatttattattaata
ttattaagattagaacttattattttaagtttattttttaatttatttttatatttaagaatttatgattgtgagttttt
ttttaatttaatttttttaactttaagagtttgtgaaggagcattagggttatcaattttagtattattaattcgaactc
atggaaatgattattttaatatttttagaattttatgataaatgataaaatttttattaataatattatttatgattcct
ttaagaataaa------aaaattttgattaaatcaatttatgtatttatttatatttatattattttt---aattaatta
tagttataattatttatttattcatattagatattttttaggatgtgatttattatcctattgcataattttattaacat
tatgaatttgttctttaatgattatagcaagagaatcaatttataattataataattattataatttttttatatttatt
gtattaatacttttaattagactatttttagctttttcgtctataaatttatttatattttatttattttttgaaataag
tttaattcctaccttaattttaattgttggttgagggtatcaaccagagcgtttacaagctggtatttatttattatttt
atactttattagtttctttacctataataatttcaattttttatttttatgaaagatttaatagatta-gatttttattt
tattaatattagaaatggagttaataatatatatatatatatttgtattaatatagcattttttgttaaaatacctatat
atttagttcatttatgattaccaaaggctcatgtagaagccccaatttctgggtcaataattttggctggaattttatta
aaattaggggggtatggtcttatacggttaatattaatttttataaatattggaataaaaattaatatagtttttgtatt
tattagaataattgggggattaattgtttcttttatttgtattcgtcaaattgatattaaatctttaattgcttattctt
ctgtagcacatataggtatagttttagctggtattataacaatttattattgaggaatatgtgggggattagtaataata
ttagctcatggtttatgttcttcagggttattttgtttatcaaatttaaattatgaacgtattttaagacgaaggctata
tttaaataagggattaattaatttaataccttctttaactttatgatggtttttattaagaagttctaatatagcggctc
ccccttcttttaatttattaggtgaaattatattaattaatagaatagtaagatggagaaatttaataataattttatta
ataatgttatcattttttagagctgtttattccttgtatttatattcttatactcaacatggaaaattaaattctaatta
ttattctatatatttagtttttatgcgtgagcatttattattaattttacattgattacctttaaatttattaattttaa
aaagagaatatttttctttatgattataaa---tttctgtatgtttaaaatattcattctttatattaatattaagaatt
ttttttttttttaatagattatattttataattttagattataggtgtttattagagtatcaattattatcaattaattc
ctgtcaaattttaataactattttgttagattgaatatctttaatatttataagatttgtcttatttatttcttcaatag
taatttattatagtttagaatatatagaaggagatattaatattaatcgttttattttattagtatgtatatttgtctta
tcaataatattattaattattagacctaatttaattagaattttattaggatgggatggattagggttagtttcatattg
tttagtaatttattatcaaaatgttaaatcttataatgctgggataattactgcattaagaaatcgaattggggatgtat
ttttattattatctattgcttgaataataaattatggaagatttaattattatatttatattgattatagattttt----
--------aaatttaattggattatttattataattgcagcaataactaaatctgcacaaattccattttcttcatgatt
acccgcagctatagctgctccaacccctgtttcttcattagttcattcatcaactttagttactgcaggagtttatttat
taattcgatttagtaatatattaag---aaattatttaatttttttattatttattggaagaataactatatttatggca
ggattaggggcaaattttgaatttgatttaaaaaaaattattgctttatcaactttaagacaattaggattaataataag
aattttatcattaggagaatttaatttagctttttttcatttattaactcatgctttatttaaggccttattatttatat
gtgcagggtgtataattcataatttaagtaattgtcaagatattcgatttataggaaatttaattaatttaataccatta
acttgttctttttttattatttctaatatagctttatgtgggttaccatttttatcaggattttattcaaaagatttaat
tttagaggtagtttctataaattatttaaatttatatatttatttaattttctttatttctacaggattaacagtttctt
atacttttcgtttaatttattatgttattattggagattttaagttttttactttaaatttaattagagataacaataat
aagattatattaaaaggaatatctgggttaattatgttagttattataggg-ggtagattattaatatgaattatatttc
caattccttatattatttgtctaccaaaaattatgaaaataatagctttaattgtgactataattggggcaattttagga
tatgaattttctaaattttatttaagttataatttgagatctttaaaatatttaaatttaagattatttttatctttaat
atgaaatataccctttttatcaacatttggtgttaattattatcctttaatattaggaaatttattttataagaattctg
atcagggatgatcagaatatttaggagctcaaaatatttacattaatattaaaaattcttcaatgtttttagaattttta
tataataataatttaaaaatttttttattattaattattatatg---aattatattattaatatttttat--ataatctt
aataatcacaatattatttttttctcttttaataatttgattaaatcatcctttatccctaggagtaattttattattac
aaactattaatttatcattatatataggatttttttacttaaattattggttttcttacattttatttttaattataatt
ggtagaatattaattttattcatttatataacaagaatcgcatcaaatgaaaaatttttt------ttttctataaattt
atttatattttcaatatttactatttcccttctaataactagatatataataataaattctttttatttaactctaaata
ataaaattgaaaattccgaattt------aaatttatatttatattaacaaaatatacaaattttcctaatttatatatt
tactactttttaattatttatttattaattactttaattattattatccaaattactaattacaaaaaaaggggtgcttt
acggccatctacttaa---------------------------------------
>Scaptodera_rhadamistus
agaaaatttgattttggtttttaaatttaatatatatttt-aattatatgcgaaatttaaa-aatttattttattaatag
ggataaat-----------------aaaattttgcaataaataaatttatac-aataaatgtaggtttgatataggaata
tat-aagaatattggtaaaatttgtgccagcaaccgcggttaaacaaataatataattaaat-ttttatttaatattaat
taatatgaa------aaatttaatataaaattaaatttattaggtgaaatt-atagatttaaataagattagataattta
agattataaatttatgaaatttttttattaaactaggattagataccctattataa-aaaatgtaaaatt------gact
tattaggggagtaatag-gtatgttcttgaaatttaaaaaatttggcggtattttagtcttttcagaggaacctgtcctg
taattgataatccacaattaattttacttaatttacaagtttacatatcgtcgtagttagaatatctttaaagag-aat-
aaatattcataatttaaaat-aataaaataaatcagatcaaggtgtagcttataattaag-gagagatgggttacaataa
aattat-tt--atatggttataataattaacattattatttaaattggatttgaaagtaatatatttaag-ttaaaatat
atgatttcagctctaaaatatgtacatatcgcccgtcactttcattgaattttaaattgaaataagtcgtaacatagtag
gtgtaccggaaggtgtacctggatagac-----tcgatttaatttgaataaaaaaattta--ttttaatattaatttttt
ttttacctttttattaaaaatattttt--atatttttttatagttatagataaaatataa--tttattatagattatta-
gtatagtgatagaattattaaaata-tttgaaa-aaataaaatattaaaaagaaaattttatttattgtaccttgtgtat
cagggtttattaaataataatta-ttttatttaattttctcgaatttaaaagagctaattaactataaattttattgtga
aataaatatttaaaatagttaattagaaatgaaacgttagtcgtttttaaatatatctagttttttaagaaataaattta
atttagttatttattggtt-------ataaaaataattatttattt-ttattga-ataagtaattaatattttaagggat
aagctttaaaataaagtattaataaataaatttttggttaa----tctaaaatttatagaagtgaaagtatttttttata
atagtgttttataacaaattttagggttataatataatttata-tattatttttaatattttattaaaat-aattaattt
aatta-taaaattaatgaaataatgataaaattagtataatttattgtataaga---------tttt-tataaaattgag
gttaaattaaggaattcggcaat-ttttttttccgcctgtttattaaaaacatgtctttttgattataatttaaagtctg
acctgccctatg----atatt-atatattaaatggccgcgatattttgatcgtgcaaaggtagcataatcattagtttct
taattaggaactggaatgaaaggtcgaacgagaaaaatactgtctcaatttaa-ttttattagaattttatttttaagtc
aaaaagcttaaataaatttaaaagacgagaagaccctatagagttttatattta-aa-tattataagtaaaaatttaaga
a-ttatatatgtattataatattaaagtatttagttggggtgactaaaaaattaaataaacttttttttaatttttaaac
a-ttgatatatgaataattgatcca--tat-ttt-atgattaaaagattaaattaccttagggataacagcgtaattttc
tttaagagttcttatcgaaaagaaagtttgcgacctcgatgttggattaaaataaatttttggtgtaggtgctaaaaaaa
ttaggtctgttcgacctttaaaattttacatgatctgagtttaaaccggtgtaagccaggttggtttctatctttaaa-a
atacaaaatattttagtacgaaaggattaaatatttttaataattagttattt--tagattattactaaagt---gtata
ttactttggcagaatagtgcctt---------------------------------------------------------
--------------------------------------------------------------------------------
--------------------------------------------------------------------------------
--------------------------------------------------------------------------------
--------------------------------------------------------------------------------
--------------------------------------------------------------------------------
--------------------------------------------------------------------------------
--------------------------------------------------------------------------------
--------------------------------------------------------------------------------
--------------------------------------------------------------------------------
--------------------------------------------------------------------------------
--------------------------------------------------------------------------------
--------------------------------------------------------------------------------
--------------------------------------------------------------------------------
--------------------------------------------------------------------------------
--------------------------------------------------------------------------------
--------------------------------------------------------------------------------
--------------------------------------------------------------------------------
--------------------------------------------------------------------------------
-----------------------atgataataaatttattttcttcatttgacccaggaacttatataagaacatcctta
aattgaataagaacatttttaggattattatttttaccaataatatactgactaatcccttcacgttataattttctatg
aaataaaattatttatactcttcataatgaatttaaaactttattaaataataactctattaagggtagaactctaattt
ttatttcattatttacaataattatatttaataattttttaggattatttccatatatttttacaagttcaagacattta
gtattaacattagcattagctttaccactatgattaagatttataatttatggatgaattaacaatactatacatatatt
tattcatttagtacctcaaggaactcctccaattttaataccttttatagtatgtattgaaacaattagaaatattatcc
gcccaggaactttagcagttcgactagccgccaatataattgctggtcatttactattaactttgttaggaaatactgga
ccaataataaatttaataataattaatattttaattattgttcaattattattattacttttagaatcagcagtatcaat
tattcaatcctatgtatttgcagttctaactacactgtattctagagaagttaattaaatccctcaaatagcccctataa
attgattaattttattaatttatttttccttaatttttataagttttaattgtttaaatttttattcttttaattaccca
attaaattatcctcttttaaaaaaaaaattatacatattaattgaaaatgataaatgataaaaaaaaatcacccatttca
tcttgttgacattagaccttgacctttactaggtgctttaagagcaataattactataattggtattattaaatgattcc
atatattcaacaataatttatttctattaggaataataactatattaataattatataccaatgatgacgtgatattgta
cgagaaggaacttatcaagggttacatacctatcaagtaactataggattacgatgaggaataattttatttattacttc
agaaattttcttttttatctcttttttttgaggattctttcacagaagcctatctccttcaattgaaattggtataatat
gacctcctaaaggaattatcccctttaatcctttacaaattcctttattaaatacccttattcttttaagatcaggtcta
acagttacatgggcccatcatagactaattgaaaataattatacccaagccctacaaagcttaattttaacagtaatttt
aggaatttactttacaattctacaagcttatgaatatattgaagccccttttactatcgctgatagtgtttacggatctt
cattttttatagctacaggattccacggaattcatgttattattggaacaacctttttattaatttgcacaatccgacat
tattataatcatttctcatgtattcatcattttgggtttgaagctgctgcatgatattgacattttgtagatgtagtatg
attattcctttatattactgtatactgatgaggtagataaattgctacttgaaaaagaacttttttacaagatgctgctt
cccctttaatagaacaattaattttttttcacaatcatacattattaattttattaataataactattttaattagatac
ataatattaactttatttttcaataaatttaattatcgatttttactaaatggacaaactattgaaattatctgaacaat
aattccagctattatattaatttttatcgctctaccttcactacaattattatatttattagacgaaattaataatccaa
taatttctgtaaaaactattggacatcaatgatattgatcatatgaatattcagactttaaaaaattagaatttgattcc
tacataatccctactaatgaaataaaaattaataattttcgactcttagatgttgataatcgaattattttaccttttaa
tactcaaattcgaatattagtaacagcagcagatgtaattcattcatgaacaatccctgcattaagagtaaaaattgatg
ccacaccaggacgacttaatcaaattagatttattattaatcaaaca-ggattattttttggacaatgttctgaaatttg
tggagcaaaccatagattcatacccattgttgtagaaagaatttctataaaatattttattaaatgaataaat---tcta
attaa---ataaaaatgaataaatgattattttctacaaatcataaagatattggaacattatattttatatttggaact
tgatcaggaatagtcggaacttctcttagatttttaattcgagctgaattaggaaaccctggatcacttattggtgatga
tcaaatttataatgtaattgttacagctcatgcttttattataattttcttcatagttatacctattttaattggaggat
ttggaaattgattagtcccattaatacttggagcaccagatatagccttcccccgaataaataatataagattttgactt
ttacctccatccttaactttacttttaataagtagaatagtagaaagaggagctggaacaggatgaactgtttaccctcc
attatcttctaatattgctcatagaggagcttcagttgatttagcaatttttagactccatttagcaggaatttcctcaa
ttttaggagcagttaattttatcactacaattattaatatacgatccacaggaataacatttgatcgaatacctttattt
tcctgagctgttggaattactgctttacttttacttctatcattacctgttttagcaggggcaattacaatacttttaac
agatcgtaatttaaatacatctttttttgacccaataggagggggagatcctattttataccagcatttattttgatttt
ttggtcacccagaagtatatattctaattttaccaggatttggaataatctctcatattattagacaagaaagaaaaaaa
aaagaaacctttggaaccttaggaataatttatgctataataacaattggattattaggctttattgtttgagctcatca
tatatttacagtgggcatagatgttgatactcgagcttattttacatcagctactataattattgctattccaacaggaa
ttaaaatttttagttgacttgcaactattcatggaactcaactaaattattcaccatcaataatttgatctctaggattt
atttttttatttactgttggaggcttaacaggagtaattttagctaattcttccattgatattgttcttcatgatacata
ttatgtagtagctcattttcattatgttctttcaataggggctgtatttgcaattatagcaggatttgttcactgattcc
cattatttactggtttaataataaaccaaaaacttttaaaaattcaatttattgttatattcattggagtaaatataact
tttttcccccaacatttcctaggtataagaggtatacctcgacgatactcagattatccagatgcttatacaacatgaaa
tattatctcctcaataggatctataatctcattaattggtatttttctgtttttatttattgtttgagatagaatagtat
caatacgaaaatctattagaacattaaatatacctacatcaattgaatgattacaaaaaataccccctgctgaacataga
tatgatgagttacctttactaacatcataa---------atacgaaaaatatcccctatattgaaaattatcaataattc
tttaattgatttaccatctccatctaatatctcatcttgatgaaattttggatctctattaggactatgcctaataattc
aagttttaacaggtatttttttagcaatacattatactcccaatgtagatttagcatttaatagagtgattcatatttgt
cgtgatgtaaattatgggtgattaatccgaaccttgcatgcaaatggagcaagatttttttttatttgtttataccttca
tgtcggacgaggtatatattatggctcatacaatctacattacacatggatagtaggtgttctaattttatttttagtta
tagctacagcattcttaggatatgttcttccatgaggccaaatatctttctgaggagctacagttattactaatttagtt
tctgctatcccctatattggtaacataatcgtacaatgactatgagggggatttgcagtagataatgcaactttaactcg
atttttcacattacattttttattaccatttattattttagctatagtaataatccatctattattcctacatcaaacag
gttcaaataatccattaggaacaaatagaaatattgataaatctccttttcatccttatttttctttaaaagactctgta
ggatttattagattaatgttttta-attatactcttagtcttaattaatccttatttattaggagatcctgataatttta
ttccagcaaatccactagtaacaccaattcatattcaacctgaatgatattttttatttgcttatgcaattttacgctca
attcctaataaattagggggagtaatagccttagttttctcgattgctattttatttattatacctattattaataaaaa
aaaaataataagaatacaattttatccaattaataaatttttattttgaatttttgttaatatagtaatcttattaacct
gaattggggcccgcccagtagaagacccttatattataattggccaaattttaactattatatatttttcttattttttt
ataaatataattgtatcaattatatgagatcatattatatttaaaaattaaattttttttaaagatttatttctatgtat
tattttagttgtattaatagtattaatggtactaattggattagcatttttaactttaatagaacgaaaagttttagggt
atatccagattcgtaaaggacctaataaagtagg-atttagagggattttacaaccttttagagatgccattaagttatt
ttctaaggagcaaacataccctttaatatcaaattatttaatttattatatatctcctattataagtttatttttatctt
taatattatggatatgtataccttttttaacttatttatttaattttcatttaggagttttattttttttatgttgttca
agactaggggtatatactattataatagcaggatgatcttcaaattctaattatgctatgttagggagtcttcgagcggt
tgctcaaactatttcttatgaagttagtttgtttttaattatattatcttttttatttttagttataagtttaaattt-a
atagaattttttaaatttcaggtttattcttgatttttatttttatgtatacctttatgtttaatatgggtaatttctag
attagcagaaactaatcggactccatttgattttgctgaaggagaatcagaattagtttcagggtttaatgttgaatata
gaagagggggatttgcaataatttttttagctgaatattcaagaattttatttataagaatattatgttgtgttttattt
ttaggtagagaaataaat---ttttttttctttataaagttagtattagtctcatttttttgagtttgagttcgtggaac
tttacctcggtatcgatatgataaactaatatctttatgttgaaaaagatttttaccagtatctttaaattatttattat
tttttataggtttaaaattaat---atttttaaattttatatagatcaacctaaattttaacaaaataattttttttatt
actttaattattggtacattaatttctatttcatcttactcttgattagggatatgattaggtttagaaataaacctttt
atcaataattccccttataaataaccctaaaaattcttcaacagttgaagcatcaataaaatattttattactcaagcat
tagggtcttcaattcttcttttttctataattataatatctattaacttttctatctttgatataaataactttatatta
acttctatatattattcagccctatttatcaaaataagtgcagctccgttccatttttgatttcctgaaatcatagaagg
attatcatgaataaactcttttattatattaacttgacaaaaaattgcccctttaattttagtcacttaccctaatttta
ttagatttaaatatataatacttattgtaatttttagtacattaattagaggaattataggaattaatcaaactaatata
cgaaaaattttagcttattcatcaattaatcatcttagatgaatattatcatctatattattctttgaaactatttgaat
atactatttcttaacttattttattatcacatttaatattattattattataaaaatttttaatatttttcatttaaacc
aattattctcctctttcaataagcaccccttaattaaatttttttttatactcaattttgcttcattaggaggattgccc
ccatttttaggatttttacctaaatgattaactattcaaatacttattaaaatacatttattttctatagcatttattat
tattattataactttaataactctttttttttacatacgaattatatattccggtataactataaattcagactcaaaat
ttaaacctaaca---------attatataaaaaaatttaataatatctatctaattaattttattactcttatattatta
attattattagaattttatataatattaattaaattataattttaatatattttgctataataatttttattatttgtaa
tattttaatttttttatctctaattatttcaaaaaaaagatttactgatcgagaaaaaaggtcaccatttgaatgcggat
ttgatcctaaaaattcatcacgaataccattttctctatatttttttttaattgcaattatttttttaatttttgatgta
gaaattacacttttaattcctataattattgctataaaaatttctaatttatttaatttatgaataattataattttttt
tatctttattttattaataggattatattatgaatgatatcaaggagcattaaattgaaatatttaaataatgttaattt
ttagtttaataatttcaatttttatatattttataggtttaatttcattttctattaagcgaaaatatttattaataata
ttattgagattagaaataattattttaagtttattttttaatttatttatttacttatcattttataggtgtgaaaattt
tattagaataatttttttaactttaagagtttgtgaaggggctttggggttgtcaattttagtttctttaattcgaactc
atggaaatgattattttaatttatttaatattttatgataaatgataaaatttttatttataatattatttatgattcct
ttaagtattaa------gaattactgaataaatcaatttttatatttatcaataacttttttatttttatcaataaattt
ttgttataattatatatttattaatataagatattatataggaattgaccaactttcttattgtataattttacttagat
tttgaatttgttcattaatagttatagctagagagtctattttttataaaaaatattttaataaattttttatactaatt
atgaatattttaatagtttttttatttttagttttttcatcaataaatttttttttattttatttattttttgagataag
gttaattccgactttaattttaattattggatgagggtaccaacctgaacggttacaagcaggagtttatttattatttt
atactttattattttctttacctatagtaatttcaattttttattattatgaaaagtttaataggttg-gattttttttt
ttttaa---taataatatagttagtaatatttatatatatttatgcatgaatatggcttttattgttaaaattcctatat
atatagttcatttatggttgcctaaggctcatgttgaagcaccagtttctggttctataattttagccggaattttatta
aaattagggggttatgggctaatgcgtgtaataaatctttttttagaaattagtataaaaattaatattatttttttaat
tatcaggttatttgggggattattagtatccttaatttgtattcgtcaaattgatattaaatctttaattgcttattcat
ctgttgctcatatagggttagcgttagctggaattataacagtttcttactgagggatatgtggaagattagtaataata
ttagcccatgggttatgttcttccggattgttttgtttatcaaatattaattatgaacgaattcttagccgaagtttata
tctaaataagggattaattaatttaataccttctcttagattatggtggtttttgttaagaagatcaaatatagctgctc
ccccttcttttaatttattgggggaaattatattaattaatagattaataacttgagatttgagatgcatcataatttta
atattcttatctttttttagagctgtttattcattatatttgtattcgtatacacagcatggaaaattaaataccagtta
ttattctttttatatagtttcaattcgtgagtatttattgataatacttcattggttacctttaaatattttaattttaa
aaagagagtattttagtttatgattataaattatttctttatgttttaaatattcattttttatattactaagaagaatt
ttattatttttaaatagtttatattttataattataaattatactattttattagaatttcaattattaactattaattc
ttgtcaaattttaataactattttattagattggatatctttaatttttataagctttgttttgtttatttcttctatag
tgatttattatagatatgagtatataagaggggatatatatttaaatcgatttattttattagtttgtatatttgtttta
tcgataatattattaattattagaccaaatttaattagaattttattaggatgagatgggcttggattagtttcttattg
tttagtaatttattatcaaaatattaaatcttataatgctgggataatcactgctttaagaaatcgtattggtgatgtat
ttttattattatcaattgctttaatattagatttagggggctttaattattattattatgttgattattttaatag---t
aata------tattaattggtttatttattataattgcggctataactaaatcagctcaaattcctttttcatcctggtt
acctgctgctatagctgcccctacccctgtgtcttcattagttcattcatcaacattagttacagctggggtttatttat
taattcgatttaatttgatgttaagatataattgttatttatttttattatttattggaagaataactatatttatagcg
ggattaggggcaaattatgaatttgatttaaaaaaaattattgctttatcaacattaagacaattaggattaataataag
aattttatcactaggagaatttaatttagcattttttcatttgttaactcatgctttatttaaggcattattatttatat
gtgcgggatgtatgattcataatttaagaaattgtcaagatattcgttttataggaaatttgattaactttataccttta
acttgttcattttttattatttctaacatagctttatgtgggctaccttttttatctggattttattctaaggatttaat
tttagaggttatttctataaattatttaaatttatatatttatattattttttttgtatctacaggattaactgtttctt
atacttttcggctaatttattatgttattattggagattacaatcatttttctttaaatataattagagataataataat
aagtatatattaaagggcatatcaggtttaattttatttgtaattatagga-ggaagaatattaatatggttgatatttc
ctattccttatattatttgcttgccaaaaattataaaaataataactttaattgtaattttaattggaatagttattgga
tatgagttttcaaaattatctttaagatatcagttattaactttaaattatattaatattagtttatttgtatctttaat
atgaaatataccaaatttatcaacatttggtgtaaattattatcctttaaaattaggaaacataatttataaaaattttg
atcaaggatgatctgaatttttaggggctcaaaatatttatataaatatcaaaaattcttctgtatttttacaattttta
tataataataatttaaaaatttttttattattaactgttctttg---aataataattttattatttattt--atactaat
aattatttttatattaatagcatcactattaataatttgagttaaacatcctttatcaataggtttaactttattaattc
aaactattaacctatccctatatttaggattttttaatctaaattattgattctcatatattttatttttaattatagta
ggtagaatactaattttatttatttatatgacaagaattgcatcaaatgaaaaatttaaa------ttttcaattaatat
attaattttaaatagaattacttttattataattttatttatatatttatatattaacccattttatataaatttaaaca
ataaaatagaaaaaattgaaata------aaatttaaatttacattaattaaatttattaattttcctaattattttata
tattatatcttaattatttatcttttaattactctaataattattgtacaaattacttattttaataaaataggagcttt
acgttcatctcataaatttaata---------------------------attaa
>Oniticellus_egregius
taaaaatttgattttagtttttaggtttagtttatatttt-tattatatgtaaattttaattaaattattttataaatta
aaataattttaattttatatgagtgatagaaatgcaataaataaatttatac-aataaatgtaagtttgatatagatata
tat-aataatattggttaaatttgtgccagcaaccgcggttaaacaaataatataattaaat-ttttatctaatattaat
aaatatgaa-----aatattaatataaaaattaaatatattaggtgaaatt-atatatttaaataaaattaaataattta
aaattatcattttatgaaattttt-taataaactaggattagataccctattataa-gaaatgtaaaatg------agta
tattaggggagtattag-ttatgttcttgaaatttaaaaaatctggcggtattttagtcttttcagaggaacctgtcctg
taattgataatccacaattaattttacttaacttactagtttacatatcgtcgtagttagaatgtctttaaaggg-agtt
aaatattcataatgtaagat-tatagagtaaatcagatcaaggtgtagcttatagttaag-gagagatgggttacaatga
aattat-tt--atatggttataataattaacattattatataaattggatttgagagtaatatatttgat-ttaaaatat
atgattttagctctaaaatatgtacatatcgcccgtcactttcactgaaaaataaagtgaaataagtcgtaacatagtag
gcgtaccggaaggtgtgcctgggttgact-aaatcgatttagtttgaatagaaaaattta--ttgaaaattaatttttaa
ttgattttttttaataaaaatattttt--tcttttttttatagttatagataaaatttgaattttataatagataaatag
gtatagagatagaat-attgaaata-tatgaaa-aatttaaattttataaagaagattttatttattgtaccttgtgtat
cagggtttattaaataataattattttgatttaattttctcgaatttaaaagagctaagtaattatctattttattgtaa
cataaatatttaaaataattatttagaaatgaaatgttagtcgtttttaaatatatctagttttttaagaaataaattta
atttagttatttattgaattgtaataattgaggtaatttttatatt-aatattaaataaataattaatattttaagggat
aagctttaaaataaaagattaataaataaatttttttatgggattattaaaaattatagaagtggaagtatttttttata
attgtgttttataacaaattttagtaa--tattataatttata-taatatttttaatattttattaaaat-gattaattt
aatag-tatagttaatgtaataatgataaaattagtataaattaattgttataa---------aattattaattattaag
gttaagttaaggaattcggcaaa-taatttttccgcctgtttattaaaaacatgtctttttgaaaataatttaaagtctg
acctgccctatg----atagtaaaatattaaatggccgcgatattttgatcgtgcaaaggtagcataatcattagtttct
taattaggaactggaatgaaaggtcgaacgagaaaaattctgtctcaatttaa-tttaattagaattttatttttaagta
aaaaagcttaaataaatttaaaagacgagaagaccctatagagttttatattta-tg-atttttaagaggaggaataaga
a--taattcttttttattaattttaagtatttagttggggtgactaaaaaatttaaataactttttttaataaaggtaac
a-ttgatatatgaataattgatcca--tat-ttt-atgattaaaagattaaattaccttagggataacagcgttattttt
tttgagagttcttatcgaaaaaaaagtttgcgacctcgatgttggattaaaatttacttttggtgtaggtgctaaaaaga
ttaggtctgttcgacctttaaaattttacatgatctgagtttaaaccggcgtaagccaggttggtttctatctttaaa-a
atttataatattttagtacgaaaggattaaatatttttaataattgatatatt--ttgaatattattaatttagttttaa
ttactttggcagaatagtgctt----------------------------------------------------------
--------------------------------------------------------------------------------
--------------------------------------------------------------------------------
--------------------------------------------------------------------------------
--------------------------------------------------------------------------------
--------------------------------------------------------------------------------
--------------------------------------------------------------------------------
--------------------------------------------------------------------------------
--------------------------------------------------------------------------------
--------------------------------------------------------------------------------
--------------------------------------------------------------------------------
-------------------------------------gagtcattgggactctaa-taaacctaaaggcgcaatgaaagt
aaaagtccgccttgcgcggacctagggaggatgagaccgttctag-gacggactccgcactcccggggcgtctcgttctc
atcgcgagaagaggcgcacccagagcgtacacgctgggacccgaaagatggtgaactatgcctggtcaggacgaagtcag
gggaaaccctgatggaggtccgtagcgattctgacgtgcaaatcgatcgtcggaactgggtataggggcgaaagactaat
cgaaccttctagtagctggttccctccgaagtttccctcaggatagctggcgctcgcattgcgagtctcattcggtaaag
cgaatgattagaggcattggggtcgaaacgacctcaacctattctcaaactttaaatgggtgagatctccggcttgctta
aatagtgaagccgcgaga----tattcggatcaatgagtgccaagtgggccacttttggtaagcagaactggcgctgtgg
gatgaaccaaacgccgagttaaagcgccaaaatcgacgcttatgggataccatgaaaggcgttggtaacttaagacagca
ggacggtgg--------------atgataataaatctattttccacttttgatccaggaacatatataagaacatcttta
aattgaataagaagattattaggatttatatttatacctataatattttgattgattccatcacgatacaattttctatg
aaataaaattatttttattcttcataatgaatttaaaactttattaaataataattctattaaaggaacaactttaattt
ttatttccttattttcaataatcttatttaataattttttaggattatttccttatatttttacaagatcaagacactta
attataactttatctttagctcttccactatgagtaagttttataatttatggatgaatcaataatacaatacatatatt
tactcacttagttcctcaaggaaccccttctattttaataccttttatagtttgtattgaaaccattagaaatattattc
gcccaggaactttagcagtacgattaactgcaaacataattgctggtcatttacttctaactttattaggaaataccgga
cctatactaaattcaattttaattaatattttaattattacccaattattacttctacttttagaaactgcagtctctat
cattcaatcttatgtatttgcagtattaacaactttatattctagagaagtaaattaaatccctcaaatagctccaatta
attgattaaccttattattttatttctcattaatttttataatatttaattgcataaattattattcatttaattatcaa
attaaattattctctttaaaaaaaattaaaaaaattataaactgaaaatgataaatgataaaaaaaaatcatccttttca
tttagttgatattagaccatgacctttattaggagcattaagagcaataattacaataattggtattattaaatgatttc
acttatttaatagaaacttattttttctaggaatattaactacattaataattatataccaatgatgacgagatattgta
cgagaaagaacatttcaaggacttcatacttatcaagtaactataggtctacgttgaggaataattctatttattacttc
agaaatttttttttttatttcatttttttgagggttttttcatagaagattatcaccttcaattgaaattggaataatat
gaccccccaaaggtattaccccatttaatccattacaaattcccttactaaataccttaattctattaacttcaggatta
acggtaacatgagcccatcatagacttattgaaaataattataaacaagcccttcaaagccttttattaacagtaagttt
aggagtttattttactatccttcaagcttatgaatatattgaagcaccatttactattgccgacagagtttatggctctt
cattttttatagcaacaggattccatggaatccatgttattattggaactacatttttattaatttgcttaattcgacac
tattataatcacttttcatgcattcaccattttggatttgaagcagctgcatgatactgacattttgttgatgtagtatg
attatttctttatattaccatttattgatgaggtagataaattgctacttgaaaaagaacttttttacaagatgctgctt
ctccacttatagaacaactaattttttttcataatcatacattattaattttattaataataactattttaattagatat
ataatattaactttatttttcaataaatttaattatcgatttttattaaatggtcaaataattgaaattatttgaaccct
tattcctgctattatattaatttttattgcattaccctcattacaattattatatttattagatgaaattaataatccta
taatttcaattaaaactattggacatcaatgatactgatcatacgaatactctgattttaaaaaattagaatttgactca
tacataatccctacaaacgaaataaaaattaataattttcgacttttagatgttgataatcgagtaattttaccttataa
tactcaaatccgaatattagttactgcagcagatgtaattcactcttgaacaatcccagcactaagagtaaaaattgacg
caactcctggacgattaaatcaaattagatttattatcaaccaaact-ggactatttttcgggcaatgttcagaaatttg
tggagcaaatcatagatttatacctattgtagtagaaagtatttccataaaatattttattaaatgaataaataactcta
attaaattttattaatgaataaatgattattctcaacaaatcataaagatattggtacattatattttatatttggaact
tgatcaggtatagtagggacttcattaagatttctaattcgagctgaattaggaaatcctggatcactaattggagatga
tcaaatttataatgttattgtaactgctcatgcctttattataattttctttatagttataccaattctcattggaggat
ttggaaattggttagttcccctaatattaggagcgcctgatatagcttttccacgaataaataacataagattttgatta
ctacctccctctttaactttactattaataagtagaatagttgaaagaggagctggaacaggatgaacagtctaccctcc
tttatcatcaaatattgcccatagaggagcttcggtagatttagcaatttttagtcttcacttagctggaatttcctcta
tcctaggggcagtaaattttattactactattattaatatacgatcaactggtataagatttgatcgaatacccctattt
tcctgagctgtaggaattacagctcttttattactcttatccttaccagttttagctggagcaattactatattattaac
tgatcgaaatttaaatacatctttttttgaccctataggaggaggagatccaattttataccaacatttattttgatttt
ttggtcatcctgaagtttacattttaattttaccaggatttggtataatttctcatattattagacaagaaagtaaaaaa
aaagaaacctttggaactttaggaataatttatgctataataactattggattattaggatttattgtttgagctcatca
tatatttactgtaggaatagatgtagatacacgtgcatattttacatctgcaactataattattgcaatccctacaggaa
ttaaaatttttagatgactagcaactcttcatggaactcaattaaactattcaccatccataatttgatcattaggattt
atttttctttttacagtaggaggattaactggagttattctagctaattcttcaattgatattatcttacatgatactta
ctatgttgtagcccattttcattatgttctttcaataggggctgtatttgcaattatagcaggatttatccattgattcc
ctttatttacaggactaataataaatcaaaaacttttaaaaattcaatttattgtaatatttattggagtaaatttaaca
ttttttccacaacattttttaggaataagaggtatgcctcgacgatattctgattacccagatgcttatacaacatgaaa
tatcatttcctctataggatcaataatctctttaattggtatttttttattcttattcattatttgagatagatttacat
caatacgaaaatcaattagaacactaaatataattacatctattgaatgaatacaaaaaatacctcctgctgaacataga
tatgatgaattacctatattaacatcttcttaa------atacgaaaaatatcacccatattaaaaattgttaataattc
tttaattgatttaccatccccatctaatatttcatcttgatgaaattttggatcattattgggtctatgtttaataattc
aaattttaacaggtatttttttagcaatacattatactcctaatgtagatttagcatttaatagagtaattcatatttgt
cgagatgtcaattatgggtgactaatccgaacattacatgctaatggtgctagatttttttttatctgtttataccttca
tattggccgaggactttattatagatcatataaccttcatcttacatgaatagtaggagtattaattttatttttagtaa
taggcacagcattcttaggttatgtattaccttgaggacaaatatcattttgaggagccactgtaattactaatttagtt
tctgctattccttatattggacatataattgttcaatgattatgaggaggatttgcagttgataatgcaaccttaacacg
attctttgctttacatttcttaataccttttattgtcttagctatagtaataatccatcttttatttcttcaccaaactg
gatcaaataaccccttaggaacaaatagtaatattgataaatccccatttcatccttatttttctttaaaagactctttt
ggctttattttattactatttatt-attatattattagttttaattaacccgtacttattaggagatcctgataatttta
tcccagctaatcctctcgttaccccaattcatattcaacctgaatgatattttttatttgcctatgcaatcttacgatca
atcccaaataaactaggaggagtattagcacttgttctttctattgctatcttatttattatacctattattaataaaaa
aaaaataagaagtatacaattttaccccataaataaatttttattttgaatttttatcaatatagtaattttattaacat
gaattggagctcgtccagtagaagatccctatattataattggacaaatcctaacaattttatatttctcttatttcttt
attaatataataatatcttgattatgagattatattatatataaatattaa------------------attttatgcct
agttttgatattaataatggtagtgatagttttagtaggcttagcttttttaacattaatagaacgtaaagttttaggtt
atattcaagtacggaaggggcctaataaggtagg-atatacggggattttgcagccttttagtgatgcaattaaattatt
tagtaaagaacaatcatatccactgatgtctaattatttaatttattatatatctcctattttaagattatttttatctt
taatattatgaatgtgtatgccttttttaacttatatatttaattttcatttaggtgtattattttttttatgttgttca
agtttaggggtttatacaattataatagctggttggtcgtctaattctaattatgctatattaggtagtttgcgggctgt
agctcaaactatttcttatgaagtaagtttatttttgattatattatcttttttatttttagtttcaagattaaattt-a
gtagagttttttaaatttcaaatttatatatggtttatttttttatgttttcctttatgtttaatatgggtaatttcaag
attagcagaaactaatcgtactccatttgattttgctgaaggagaatcagaattagtatctgggtttaatgttgagtata
gaagagggggatttgcaataatttttttagcagagtattcaagaattttatttataagaatattatgttgtgtattattt
ttaggtagtgaaataaat---ttctttttttttataaaattattatttatagcttttttctgagtttgagttcgtggaac
tttgccacgttatcgatatgataaattaataagtttatgttgaaagagatttttacctgtttcattaaattatcttatat
tttttagaggtttaaagataattttattttataaattaatatag------------------------attttttatttt
acattaattattggaacattaatctctatttcatcttattcctgattcagaatatgattaggattagaaattaacttaat
atctataatccctttaataagagaccctaaaaatcctaactcagtagaagcatcaataaaatactttattactcaagctc
ttggatcttctattctattactttctataattattatatcaataaattttttcactttagattcaaataattttgtttta
acttcaatatactattcagccttatttataaaaataagagccgcaccatttcatttttgatttcctgaaattatagaagg
attaacatgaacaaattcatttattatactaacttgacaaaaaattgctcccctaatcttaattacatatccaaattttg
aaagatttaaatatataatattagtagtaattttcagtacaataattagtggaattatagggattaaccaaactaatata
cgaaaaattcttgcatattcttcaattaatcatttaagatggatattatcatcaatattattttttgaaactatttgaat
atactattttttaacttattttattattacattcaatattgttattattataaaaatttttaatatctttcaattaaacc
aactatttaactttttaaataaacacccatttattaaatttttctttatactaaattttgcctctcttggaggactaccc
ccatttcttggatttctccctaaatgattaactattcaaatattaattaaaatacatcttttctcactagctttagttat
tcttattataaccttattaactttatttttttatatacgaattatatattctaatacaactataaattctgattcaaaat
ctaaacctatta---------attatataaaaaaatttaataaaatttatttaattaattttattacattgataatccta
attataattagaatcatttataatatttattaa------------------------atattaatttttattatttgtaa
tattttaattataatttccctaattatttcaaaaaaaagatttattgatcgagaaaaaagatctccttttgaatgtggat
ttgaccctaaaaattcatcacgaatacctttctcattatattttttcttaattgccattattttcttaatttttgatgta
gaaatcacccttttaattcccataatcataatctttaaaatttctaatatattaaatttttgattgattattttatgctt
tatattaattttattaatagggctatattatgaatgacacctaggagcattaaattgaaataattaa-------------
--attttatttatttcaatttatatatattttataggattaatttctttttctataaaacgaaaatatttgttattaata
ttgttgagattagagataattattttaagtttattttttaatttattcgtatatttatctttgtataggtgtgaatattt
tattagaataatttttttaaccttaagagtttgtgaaggagctttaggattagcaattttggtttctttaattcgtactc
atggaaatgattattttaatttatttaatattttatgataaatgataaaatttttattgataatattatttatgattcct
ttaagaattaa------aaatttttgaataaatcaatttatatatttgttaataacttttttatttatatcaataaattt
ttcttataattatatatttactcatattagatattttttaggatctgatttactttcttattgtataattttattaagat
tttgaatttgttctttaataattatagcaagtgagtctattttttataaaaattatttttataaattttttatattaatt
ttattaatattaataatttttttatttatggctttttcttcaataaatttatttttattttatttattttttgagatgag
attaattccaactttaattttaattattggttgaggttatcagcctgagcggttacaagctggaatttatttattatttt
atacattattattttctttaccaatgatgatttcaattttttattattatgaaacttttcattcttta-acatttttttt
ttt------aaataatatagtggataatgtatatatatatatatgtataaatttagctttttttgttaaaattcctatat
atataattcatttatgattacctaaggctcatgttgaagctccagtttcagggtcaataattttagctggaattttattg
aaattaggggggtatggtttaatgcgtgtaataatagtttttttaaaacttagaataaaaataaatttcttttttttatt
aattagattatttgggggtttattagtttcatttatttgtattcgtcaaattgatattaaatctttaattgcttattcat
ctgttgctcatatagggttagttttagctggaattttaactatattttattgagggatgtgtgggggattagtaatgata
ttagctcatggtttatgttcatcaggcttattttgtttatctaatataaattatgaacgagttttaagtcgaagtatata
tttaaataagggtttaattaatttgataccttctttgagattatggtgatttttattaagaagatctaatatggctgccc
ccccttcatttaatttaataggtgaaattatattaattaatagattaataggatgggatatcatgtgtataattattttg
ataattatgtctttttttagagctgtttattcattatatttatattcttatactcaacatgggaaattaaattctagcta
ttattctatttttatagtttctattcgggaatatttattattaatattacattgattaccattaaatataataattttaa
aaagagaatattttagtttatgattataa---------------------------------atattagtaataagaatt
atttttttttttttaagattatattttataattttaaattatattattttattagaatttcaattattaataattaattc
ttgtcaaattttaataactattttattagattgaatatcattaatatttataagtttcgtattatttatttcttctatag
taatttattatagacatgaatatatagatggagatttatatattaatcgatttattttattagtttgtatatttgtttta
tctataatattattaattattagtcctaatttaattagaattttattaggatgagatgggttaggattagtttcttactg
tttagtaatttattatcaaaatattaaatcttataatgcaggtataattactgcattaagaaatcgaattggagatgtat
ttttattattgtcaattgctttattcataaattttggaagttttaattattattattatgtagattttataaatgtaaat
aataatatttatttaattggagtatttattataattgcggctataactaaatcagctcaaattccattttcttcatgatt
acctgctgctatagcagctcctacacctgtttcatcattggttcattcttctacattagtaacagctggagtttatttat
taatccgatttaatataatattaagttataattcttttttatttttattatttataagaaggataaccatatttatagca
ggaatatgtgcaaattttgaatatgatttaaaaaaaattattgctttatcaacattgagacaattaggattaataataag
aattttatctttgggggaatttaatttagctttttttcatttgcttactcatgctttatttaaggctttattatttatat
gtgcaggatgtataattcataatttaagtaattgtcaggatatccgttttataggaaatttaattaattttatgccatta
acttgttctttttttattatttctaatatagcattatgtggattgccatttttatctggattttattctaaggatttaat
cttagagattgtttcaataaattatttaaatatatatatttatattattttttttatttctacggggttaaccgtttctt
atacttttcggttaatttattatgtaattatcggagattataatcattattctataaatttaattagagataataataat
ttatatatattaaaaggtatatcaggtttaattttttttgtagttatagga-ggtagtatattaatatgagttatatttc
cggttccttattttatttgtttacctaaaattataaaaataataactttaattgtaattataattggaataattttagga
tatgaattttctaaattatcattaagatttaagttaatatcattaaataatataaatattagtttatttttatcattaat
atgaaatataccttatttatcaacctttgggattaattattatcctttaaaattgggtaatttaatttataagaatttcg
atcaaggttgatctgaatatttaggagctcagaatctttatattaatattaaaaattcttctatatttttacaattttta
tataataataatttaaagatttttttattattaactgttttatg---agttataattttaatattcatttaaataattat
aattatcatttttattattatatcaagtttaacaatttgaataaaacaccctctatcgatagggctaattttattaattc
aaaccattaatttaactttatatttaggtttttatcatttaaattattgattttcatatattttatttttaattataatt
ggtagaatattaattttatttatttatataacaagagtagcatcaaacgaaaaatttaaa------ttctctttaaattt
aaatttatgagtaagttttatatctttatgactaatattaatattttatataattaatccattttatataaatttaaact
ataaaatagaaaatttagaaaga------aaatttaaattctcattaatcaaatttataaattttccaaactactatata
tattatattctaattatttatcttttaatcactttaataattattgtacaaattacaaattttaataaaaatggggcttt
acgatcttctacaaaacaaataa---------------------------tataa
>Liatongus_militaris
gaaaaatttgattttggttttaaagtttgatttatatttt-tattatatgtaaatttttatataaaaaaatttttaaata
agattttta---------------aattaaatagcaataattaaatttatacaaataaaagtaattttgatatagaaata
tat-aatagtattgataaaatttgtgccagcaatcgcggttaaacaaataatacaattaaat-ttttatttaataatagt
taatataaa-----tattattaattaaaaattaaatttattaggtgaaatt-ataaatttaaataaaattaaata--ttt
aaattatgaagctatgaaatttttataataaactaggattagataccctattataa-aaaatgtaaatt-------ttaa
tattaggggagtaattg-ttatgttcttgaaatttaaaaaatttggcggtattttagtcttttcagaggaacctgttttg
taattgatagtccacgattaattttacttaatttaaaagtttatatatcgtcgtagattgaatattttaaaagaa-aaa-
aattttcaaaattttataattaataaaagaaatcagatcaaggtgtagcttataattaag-ttttaatgggttacaataa
aattat-tt--aaatggttataatatttaaaattattatataaagtggatttgaaagtaatatatttaat-ttaaaatat
atgatttaagctctaaaatatgcacatatcgcccgtcgctttcactgaaaattaaggtgaaataagtcgtaacatagtag
atgtaccggaaggtgtttctgggttgac--gaatcaatttaatttgaatttaaaaattta--ttatttatttaaatttaa
att---aattttattataaatatatt---tattttttttattgttaaagataaaattatta-ttaatgatagttaatta-
gtatagagatagaat-attaaaata-gatgaaa--aattaaatattaaaaagaaaattttatttattgtaccttgtgtat
cagggtttattaaataaaaatta-tatattttaattttctcgaatttaaaagagctaaaaaattatagattttattgtaa
aataaatatttaaaataattttttagaaatgaaacgttagccgtttttaaatttatctagttttttaagaaataaattta
atttagttaattattgatt------aattaatattattttttattt-aaattaaaataattaattaatattttaagggat
aagctttaaaataaagaattgataaatattt-ttatattaa----tttaaaatttatagaagtgaaagtattaatttatt
atagtgttttataacaaattttaattt--ttttataattttta-tattattttcaattttttattaaaataaattaattt
aataa-taaaattaatgtaataatgataaaattagtataaattaaattgtaaaat-------taaat-ttttaatagtag
attagattaaggaattcggcaat-ttttatttctgcctgtttattaaaaacatgtctttttgttaataatttaaagtctg
acctgctctatg----attaa---gtattaaatggccgcgatattttgatcgtgcaaaggtagcataatcattagtttct
taattaggaactggtatgaaaggttggacaagaaaaatactgtctcaatttaa-tttaattagaattttatttttaagtc
aaaaagcttaaataattttaaaagacgagaagaccctatagagttttatattaa--t-aattttaaaataaagttaagaa
t--taaattttttttattaataattaatatttagttggggtgactaaaaaattgaataaacttttatttt-ataatattc
a-ttgatttatgattaattgatcca--tac-ttt-atgattataagattaaattaccttagggataacagcgtaattttt
tttaagagttcttatcgaaaaaaaagtttgcgacctcgatgttggattaaaatttacttttggtgtaggtgctaaaaaag
ttaggtctgttcgacctttaaaattttacatgatctgagtttaaaccggtgtaagccaggttggtttctatctttaatat
agttaatatattttagtacgaaaggattaaatatatttaataattaatatttt--aagattaatattaaaat-------a
ttactttggcagaatagtgtttt----------------------------------------------cgatacgggac
tcatccgaggccccgtaatcggaatgagtacactctaaaccctttaacgaggatcaattggagggcaagtctggtgccag
cagccgcggtaacaccagctccaatagcgtatattaaagttgttgcggttaaaaagctcgtagtcgaatttgtgtcccgc
gccgccggttcatcgctcgcggtgttaactggcgtgcccgcggg-acgtcctgtcggtgggcttag--ctctcgggcggc
ccaatttaaatcccaccgcggtgctctttactgagtgtcgaggtgggccggcacgtttactttgaacaaattagagtgct
taaagcaggctaaaatatcgcctgaatactgtgtgcatggaataatggaataggacctcggttctattttgttggttttc
ggaaccccgaggtaatgattaataggaacggatgggggcattcgtattgcgacgttagaggtgaaattcttggatcgtcg
caagacggacagaagcgaaagcatttgccaaaaacgttttcattgatcaagaacgaaagttagaggttcgaaggcgatca
gataccgccctagttctaaccataaacgatgccagctagcgatccgtcgacgttcctccgatgactcgacgggcagcttc
cgggaaaccaaagcttttgggatccgggggaagtatggttgcaaagctgaaacttaaaggaattgacggaagggcaccac
caggagtggagcctgcggcttaatttgactcaacacgggaaacctcaccaggcccggacaccggaaggattgacagattg
agag---------------------------------gagtcattgggactctga-taaacctaaaggcgcaatgaaagt
aaaagtccgcctagcgcggaccgagggaggatgagaccgtcctcg-gacgtactccgcactcccggggcgtctcgttctc
atcgcgagaagaggcgcacccagagcgtacacgctgggacccgaaagatggtgaactatgcctggtcaggacgaagtcag
gggaaaccctgatggaggtccgtagcgattctgacgtgcaaatcgatcgtcggaactgggtataggggcgaaagactaat
cgaaccttctagtagctggttccctccgaagtttccctcaggatagctggcgctcgcattgcgagtctcattcggtaaag
cgaatgattagaggcattggggtcgaaacggcctcaacctattctcaaactttaaatgggtgagatctccggcttgctta
aatagtgaagccgcgagattattattcggatcaatgagtgccaagtgggccacttttggtaagcagaactggcgctgtgg
gatgaaccaaacgccgagttaaagcgccaaaatcgacgcttatgggataccatgaaaggcgttggtaacttaagacagca
ggacggtgg--------------------ataaatttattttcttcttttgatccaggaacttatataggaacctcatta
aattgaataagaacctttttaggatttttatttttaccaactatattctgattaatcccttctcgatatcattatatatg
aaataaaattattattattttacataatgaatttaaaattttattaggaaataattctattaaaggaagaactttaattt
ttatttctattttttctataattatatataataattttttaggattattcccctatatttttacaagaacaaggcattta
gcactaaccctttctttagctttacctatatgattaagttttataatttatggatgaattaatcatactatacatatatt
tacacatttagtcccacaaggaacccccccagttttaatgccttttatagtatgtattgaaacaattagaaatattattc
gacctggaactttagcagtacgattagctgctaatataattgcaggacatttactactaactttgcttggaaatacagga
tcaatattaaatttaatattaattaatatactaattattacacaacttttactattactgttagaatcagcagtttctat
tattcaatcatatgtatttgcagttttaacaactttatattctagagaagtaaattaaataccacaaatagccccaatta
attgattaatattaatattttattttatatttatttttataatttttaatacattaaattattatagctttaactactct
attaaaactataagattccttaaaaaaaaaattaatttaaattgaaaatgataaatgtcaaaaaaaaatcacccatatca
tttagttgatgtaagtccttgacctattttaggggcattaggagcaataattactataattggaattattaaatgatttc
atttttttaatcataacttattttttttaggtataactattactttaataattatatatcaatgatgacgagatattgta
cgagaaggaactttccaaggattacatacatatacagtaactataggattacgatgaggaataattttatttattacatc
tgaagtatttttttttatttcatttttttgaggatttttccatagaagattatctccttcaatcgaaattggaataatat
gaccgcctaaaggaattactccatttaatcctttacaaattcctttactaaatactttaattttattaacttctggatta
acagtaacttgagctcatcatagattaatcgaaaataattatactcaagcacttcaaagattaatcttaactgtaatttt
aggaatttattttactattttacaagcttatgaatatattgaatccccatttacaattgccgatagagtttacggatctt
ccttttttatagcaacaggattccatggaattcatgttattattgggacaacctttttattagtatgcacaattcgtcat
tttaataaccattattcatgtattcatcactttgggtttgaagctgctgcatgatattgacatttcgttgatgtagtatg
attattcttatatatcactatttattgatgaggtagataaattgctacttgaaaaagaactttattacaagatgcggcat
cccctttaatagaacaattaattttttttcataatcatgccttattaattttattaataattactattattgttagatat
ataatattaacactattttctaataaatataattatcggtacctattagaaggacaaactattgaaattatttgaacagt
gattccagctgtaacattaatttttattgctttaccttctcttcaacttctctatcttttagatgaaattagaaacccaa
taatctctattaaaacaattggccatcaatgatattgatcttacgagtattcagattttaaaaaattagaatttgattct
tatataatcccaacaaatgaaataaaatttgaaaattttcgactattagatgtagataaccgtacaattttaccttttaa
tactcaaattcgaatactaattaccgctgctgatgtaattcattcttgaacaatccctgctttaagagttaaaattgatg
ctacaccagggcgattaaaccaaattaattttattttaaatcgaaca-ggattattttttggccaatgttctgaaatttg
cggagcaaatcatagatttataccaattgttgtagaaagaatttctataccatattttattaaatgattaaat---tcta
attaa---------atgaataaatgattattttcaacgaatcataaagatattggaacactatactttttatttggatca
tgagcaggaatagtaggaacatcactaagactcttaattcgagcagaattaggtaaccccggatcattaattggagatga
ccaaatttataatgtgattgtaacagcccatgcttttattataattttttttatagtaatacctattttaattgggggat
ttggtaattggttagttcccttaatactaggggctcctgatatagcctttccccgaataaataatataagattttgatta
ttacccccttctttaactttattattaataagaagaatagtagaaagaggggctgggacaggatggacagtttatcctcc
cttatcatcaaatattgcccatagtggagcttctgtagatttagctatttttagattacatttagcaggaatttcctcaa
ttttaggggcagtaaattttattactactgttattaatatacgaactataggaataacatttgatcgaatacctttattt
gcttgagcagtagcaattactgctttgttacttttattatctttaccagttttagcaggggctattacaatattattaac
tgatcgaaatttaaatactactttctttgacccaataggagggggggatccaattttataccaacatttattttgatttt
ttggacatccagaagtttatattttaattttaccgggatttggaataatttctcatattattagacaagaaagaagaaaa
aaggaaacttttggaactttaggaataatttatgctataatagcaattggattattaggatttattgtttgagctcatca
tatatttactgtaggtatagatgttgatacacgagcctattttacatcagctactataattattgcagttccaacgggaa
ttaaaatttttagatgattagcaacattacatggaactcaaataaattattctccttctataatttgagctcttgggttt
gtattcttatttactgtaggaggactaacaggagttgtattagctaattcttctattgatattgttcttcatgacacgta
ttatgttgtagctcattttcattatgtattatctataggagctgtatttgctattatagcaggatttgtccattgattcc
cattattcacaggtttatatataaatcaaaaatttttaaaaattcaatttttaattatatttattggtgttaatataact
tttttcccacaacattttttaggattaagaggaatacctcgacgttattctgattaccccgatgcttacacaacatgaaa
tattatttcatctattggctctataatttctttagttagaattttcttatttttatttattatttgagatagattttctt
caatacgaaaatctattagaactttaaatatatcttcatctattgaatgaatacaaaaacttccaccagcagaacataga
tacgacgaattgcctatattaacattttaa---------atacgaaaaatatcccctatgcttaaaattattaataattc
tttaattgatttgccttctccttctaatatttctgcttgatgaaattttggctcattgcttggattatgtttaataattc
aaattttaacaggaatttttttagctatacattatacaccaaatgtagatttagcttttaatagagttattcatatctgt
cgagatgttaattacggatgattaatccgaactttacatgccaatggagctagatttttttttatttgcctatatttaca
tgttggccgaggaatatactatggatcttataatcttcatttaacatgaacaattggagttctaatcttatttttagtta
tagcaacagcatttttaggatatgttttaccttgaggacaaatatctttttgaggggcaacagtaattacaaatttagtt
tctgctattccttacataggaaatataattgtacaatgattatgaggaggatttgctgtagataatgcaactttaactcg
attttttactttacactttttattaccatttattattgcagctatagtaataatccacttattatttcttcaccaaacag
gttcaaataacccattaggaacaaatagaaatattgataaatccccctttcatccttatttttctttaaaagattcagta
ggttttattacattaataatatta-ctaatattattagtattaatcaatccttatatacttggagatcctgataatttcg
taccagcaaatcctttagtaactcctatccacattcagccagaatgatattttttatttgcctatgctattctacgatct
atccctaataaattaggaggagttatagctttagtattttcaattgcaattctttttattatgcctattattaataaaaa
aaaaataagaagaatacaattttatccaattaataaatttttattttgaatatttttaaatatagttattttattaacat
gaattggggcccggccagtcgaagacccctatattataattggtcaaattttaactattttatatttctcttattttatt
atcaacataattatatcaaacttatgagattatattatttttaaaaattaa---------------------------at
tattttaacattaattataattgtaatagttttaattgggttggcttttttaactttaatagagcgaaaagttttagggt
atattcaaattcgtaaaggacctaataaagttgg-atttattggaattttacagccttttagtgatgcaattaaattatt
tactaaagaacaaacatttccttatatatcaaattatttaatttattttatatctcctgtttttaggttgtgtttatctt
taatgttatgattatgtataccttttttaacttatttatttaattttaatttaggagttttatattttttatgttgttct
agtttaagagtttatactattatgttagctgggtgatcttctaattcaaattatgcaatattaggaaggttacgtgcaat
tgcacaaacaatttcttatgaggttagtttatttttaattttattatcttttttatttttagtttctagattaaattt-t
ttagaattttttaaatttcaagaatatacatgatttttatttttatgttttcctttatgttttatgtgggttatttcgag
attagcagaaactaatcgaactccttttgattttgcagaaggagagtctgaattagtttctgggtttaatgtagaatata
gaagaggggggtttgctttaatttttttagcagaatactcaagaattttatttataagaatattatgttgtttattattt
ttgggggcgaattttaataatttttgattttttttaaaattagtttttatggcttttttatgagtatgagttcgtggtac
tttacctcgttatcgatatgataagttaatatatttatgttgaaagagatttttaccagtagcattaaactattttttat
tattttgtgggtttaaattatttatatttcttatattgttatag------------------------atcttttacttt
atattaatcttaggaacattaatttcaatttcatcttatacttgaataggaatatgattaggattagaaataaacctatt
ctctatcattcctttaataagaaatactaaaaattcaatagctgcagaagcagcaataaaatattttattacccaagcta
tagcatcaatattattcttattttcattaattataatatcattaaatttttat---ttaataataaataactttatttta
acatctatattttattcatctttatttattaaaataggagctgctccatttcattattgatttccagaaattatagaagg
attatcatgaagaaattcatttattatactaacttgacaaaaaattgccccactaatattaatttcataccctaatttta
atagatttaaatatataatcttaattattattttcagaacaataatcagaggaattataggaataaatcaaaccaatata
cgaaaaattctagcttattcctccattaatcatttaagatgaatactagcatctatgctattttttgaaacaatttgaat
tttttattttataatttactttattattacatttaacattgttattatcttatttatatttaatatttttcacataaatc
aattatttttatctttaaataaatttccaatattaaaatttttttttatattaaattttatatctctaggaggattaccc
ccatttattggatttttaccaaaatgattaactatccaaatattaattaaaataaatttattctcaataacattaattgt
tattattataactttacttacattatttttttatatacgaattgtaactctaggtatttctataaattcaaaatcaaaaa
ttaattataata---aaaatttatacctcaaaaaatttaataatatttatttaattaattttattattataatttctctt
atttttattactattttattcaattttaattaa------------------ataagatttttaattttactaatttgtaa
tattctaatttttctagcatcaattttttctaaaaaaagatttatagaccgagaaaaaagatccccatttgaatgtggat
ttgacccaaaaaaatcttctcgaatacccttttctttatattttttcttaatcgctattatttttttaatttttgatatt
gaaattactttattaattcctttaattataacaataaaattatctaatttaataaatttttgattaattattacattttt
tattgtaattttattatttggattattttatgaatgatatcaaggagctttaaattgaactttataa-------------
-----------------attttaatatattttataggtatagtttcttttactataaaacgaaaatatttattattaata
ttgttaagattagaaataattgttttaagtttattttttaatttatttgtatatttatctttttatgattttgaatattt
ttttagaataatttttttaactattagagtttgtgagggagctttaggattgtcaattttagttttattaattcgaactc
atgggaatgattattttaatatttttaatcttttatgataaatgataaaatatttattaataatattatttatgatccct
ttaagtataaa---aaaaagattttggattaatcaatttatatatttattaataatatttttattttt---cattaattt
tagttataattttatatttactcatattagatattttttgggatgtgatttactttcttatagtttaattttattaagat
tatgaatttgtgctttaataattatggccagagagtcaatttattataaaaattattatagtaatttttttttattaatt
ttattatttttattaatttttttatatttgacattttcatctataaatttatttttattttatttattttttgaaataag
attaattcctactttaattttaattattggatgagggtatcagcctgagcgtttacaggcaggaatttatttattatttt
atactttattagtttctttacctataataatatcaattttttattattatgaaaattttttaagatta-gattttttttt
tat------taataaaatagttaataatatatatatatatatttgtataaatacggctttttttgttaaaatacctatat
atctagtgcatttatgattacctaaagctcacgttgaagctcctatttcagggtctataattttagctggtgttttatta
aaattaggggggtatggtttaatacgactaatattaatctttttaggtattggaataaatattaatattatttttttagt
aattagaatatttggtggagttttagtttctttaatttgtattcgtcaaattgatattaaatctttaattgcttattctt
ctgtggctcatatagggatagttttagcaggtattataactattagatactgggggatatgtggagctttagttataata
ttagcacatggtctttgttcttctggtttattttgtttatctaatttaaattatgaacgaattttaagtcgaagattata
tttaaataaaggtttaattaatttaataccttctttaagattatggtgatttttattaagaagatctaatatagcagccc
ccccttcttttaatttattaggtgaaattatattaattaatagattagtaagttgagataaattatgtatattaatatta
atttttttatcattttttagagctgtttattcattgtatttatattcgtatactcaacatggtaaattagttgcaggtta
ttattctgtttatttagtttcaattcgtgagtatttattattgatactacattgattacctttaaatgttttaattttaa
agagagaatattttagattatgattataa---------------------------------atattattttttagaatc
tttttttttattagaagaatatattttttaattttagattatacaattattttagaatttcaattattgataattaattc
ttgtcaaattttaataactattttattagattgaatgtcattaatatttatgagatttgtattattaatttcatctatag
taattttttatagttatgagtatatagaaggagatttgtatattaatcgttttattttattagtatttatatttgtttta
tcaataatattattaattattagtcctaatttaattagaattcttttaggatgggatggattgggtttagtttcttattg
tttagtaatttattatcaaaatgttaaatcttataatgcgggtataattacagctttaagaaatcgaattggtgatgttg
ctttattaatatcaattgcttgaataataaactatggtagatttaattattatttttatattaattatataaatat---g
gataatataagtttaattggtttatttattttaattgcagcaataacaaaatcagctcaaattccattttcttcttgatt
acctgctgcaatagcagctcctacgcctgtttcttctttggttcattcttctactttagtaacagctggggtatatttat
taattcgatttaatgaaattttaaa---taattattttttatatttattatttattggaagaataacaatatttatagca
ggattaggggcaaattttgaatatgatttaaaaaaaattattgctttatcaacattaagacaattaggtttaataataag
aattttatctttaggcgaatttaatttagctttttttcatttattaactcatgctttatttaaggctttattatttatat
gtgggggttgtataattcataatttaaataattgtcaagatatccgttttatgggtaatttaattaatttaataccatta
acttgttctttttttattatttcaaatatagcattatgtggtttaccttttttatctgggttttattcaaaagatttgat
tttagaggttgtttcaataaattatttaaatatttatatttatttaattttttttatttctacaggattaactgtatctt
acacttttcgattaatttattatgttattattggggattataatcatttttctttaaatttaattagagataataataat
aagtatatattaaaaggaataagaggtttaattatttttgtaattttaaga-ggaagaatattaatgtggctgatattcc
ctattccttacattgtgtgtttacctataattataaaaattatagctttaattgttacattaattggaatagttattggt
tatgaagtttcaaaattttctttaagttatttcaatttttctttaaaatatttaaattttagtttatttgtttctttaat
atgaaatataccttttttatctacatttggtattaatttttatccactaatattaggaaatttaatttataaaaattgtg
atcaaggttgatctgaatatattggggctcaaaatatttatataaatattaaaaattcttcattatttttacaattttta
tataataataatttaaagatttttttaatattaactgttttatg---tatattatttttaatttttatataaa---ttat
attgattatcataatacttatatctttaattacaatttatataaaacacccattatcaatagggttaattttattaattc
agactattaatataactttatatataggattttatcatttaaattattgattttcttatattttatttttaattataatc
ggtagaatactaattttattcttgtatataacaagagtagcttcaaatgaaaaattttac------ttttcattaaaact
aactttattaactttttttattatatttaatataatattattttattttattttaaatccatattatattaatttaaata
ataaaataaaaatttttataaca------aattcaaacttatcattaattaagtatattaattttccaaattattttatt
tattatttattaattatttacttattaattgcattaattgcaattgttcaaattacaaattttaaaaaaagaggcgcttt
acgctcatcatcaaaaa---------------------------------tttaa
>Tiniocellus_spinipes
tagaaatttgattttagtttttaaatttgatttatatttt-tattatatgtaaatttttat-agtaaatttttttaataa
gaattt----------------ataattaagtagcaataattaaatttatac-aataaaagaaattttgatataggaata
tat-aatagtattagtgaaatttgtgccagcaactgcggttaaacaaataatacaattaaat--tttatttaataataat
taataaaaata---aaattttaattaaaagttaaatttattaggtgaaatt-acaaatttaaattaaattaataa--att
aatttatgaaattatgaaatttttattataaactaggattagataccctattataa-aaaatgtaaatt-------taaa
tattaggggagtattag-gtatgttcttgaaatttaaaaattttggcggtattttagtcttttcagaggaatctgtcctg
taattgataatccacgattaattttacttaatttacaagtttatatatcgtcgtagatagaatattttaaaaaaa-ttt-
taatattcaaaatttataat-attaaaagaaatcagatcaaggtgtagcttacaattaag-gagagatggattacaataa
aagtat-tt--aaatggttatgataattaacattattatataaagtggatttgatagtaatatatttaat-ttaaaatat
atgatttaagctctaaaatatgcacatatcgcccgtcgctttcattgaaaggtaaagtgaaataagtcgtaacatagtag
atgtatcggaagatgtatctgggttgatgaaaatcaatttgatttgaatttaaaaattta--ttaataatattttgttaa
tt--attattttattaaaaatattt----ttttttttttatagttatagataaaattatt--tttattatagtgaatta-
gtatagtgatagaattatttaaata-tatgaaa-aatttaaataataaaaagaaatttttagttattgtaccttgtgtat
cagggtttattaaataagaatta-tataaattaattttctcgaatttaaaagagctaaaaaattatatattttattgtaa
tataaatatttaaaataattttttagtaatgaaacgttagtcgtttttaaaaatatctagttttttaagaaataaattta
atttagttatttattattt------aattaaaataattttttatttaaaattaagataagtaattaatattttaagggat
aagctttaaaataaataattgataaataatttatttaa-------tttaaaatttataggagtgaaagtatttttttatt
gaagtgttttataacaaattttaaaga--aattataatttata-tattattttcaattttttattaaaat-tattaattt
aatag-aaaaattaatgtaataatgataaaattagtataaatttatattgttaaa-------aaaat-tatgatataaag
gttaaattaaggaattcggcaaa-atatttttccgcctgtttattaaaaacatgtctttttgataataatataaagtctg
acctgcccaatg----aatat---tattttaatggccgcgatattttgatcgtgcaaaggtagcataatcattagttttt
taattaagaactggtatgaaaggttgaacgagaaaaatactgtctcaatttaa-ttttattagaattttatttttaagta
aaaaagcttaaatttatttaaaagacgagaagaccctatagagttttatatttt-at-tatattaataaaagtttaagta
t-ttcttttttttttattataagaaagtatttggttggggtgactgaaaaattaaataaactttttttgattgataaaac
a-tttatatatgattagttgatcca--taa-att-atgattaaaagattaaattaccttagggataacagcgtaattttt
tttaagagttcatatcgaaaaaaaagtttgcgacctcgatgttggattaaaatttacttttggtgtaggtgctaaataag
ttaggtctgttcgacctttaaaattttacatgatctgagtttaaaccggtgtaagccaggttggtttctatctttaaaaa
gtttaaaatattttagtacgaaaggattaaatatttttaataattaattaattaatagaatattattaaaat---ttaaa
ttactttggcagaatagtgt-------------------------------------------------cgatacgggac
tcatccgaggccccgtaatcggaatgagtacactctaaaccctttaacgaggatcaattggagggcaagtctggtgccag
cagccgcggtaacaccagctccaatagcgtatattaaagttgttgcggttaaaaagctcgtagtcgaatttgtgtcccgc
gccgccggttcatcgctcgcggtgttaactggcgtgtccgcggg-acgtcctgccggtgggcttag--ctctcgggcggc
ccaatctcaatcccaccgcggtgctctttactgagtgtcgaggtgggccggcacgtttactttgaacaaattagagtgct
taaagcaggctaaaatatcgcctgaatactgtgtgcatggaataatggaataggacctcggttctattttgttggttttc
ggaaccccgaggtaatgattaataggaacggatgggggcattcgtattgcgacgttagaggtgaaattcttggatcgtcg
caagacggacagaagcgaaagcatttgccaaaaacgttttcattgatcaagaacgaaagttagaggttcgaaggcgatca
gataccgccctagttctaaccataaacgatgccagctagcgatccgccgacgttcctccgatgactcggcgggcagcttc
cgggaaaccaaagcttttgggatccgggggaagtatggttgcaaagctgaaacttaaaggaattgacggaagggcaccac
caggagtggagcctgcggcttaatttgactcaacacgggaaacctcaccaggcccggacaccggaaggattgacagattg
agag---------------------------------gagtcattgggactctaa-taaacctaaaggcgcaatgaaagt
aaaagtccgccttgcgcggaccgagggaggatgggatcgtttttacgacgaaccccgcactcccggggcgtctcattctc
atcgcgagaagaggcgcacccagagcgtacacgctgggacccgaaagatggtgaactatgcctggtcaggacgaagtcag
gggaaaccctgatggaggtccgtagcgattctgacgtgcaaatcgatcgtcggaactgggtataggggcgaaagactaat
cgaaccttctagtagctggttccctccgaagtttccctcaggatagctggcgctcgcattgcgagtctcattcggtaaag
cgaatgattagaggcattggggtcgaaacggcctcaacctattctcaaactttaaatgggtgagatctccggcttgctta
aatagtgaagccgcgaga----tattcggatcaatgagtgccaagtgggccacttttggtaagcagaactggcgctgtgg
gatgaaccaaacgccgagttaaagcgccaaaatcgacgcttatgggataccatgaaaggcgttggtaacttaagacagca
ggacggtgg--------------atgataataaatctattttcttcttttgatcctggtacatatataagaacatcatta
aattgaataagaacattcctaggatttatatttttacccagaatattctgacttattccttcacgatataattatttatg
aaataaaattattattacacttcataatgaatttaaaattttattaaataataattcaattaaaggaagaactttaattt
ttatttctattttctctataattatatttaataattttttaggattattcccttatatttttacaagatcaagacattta
gttttaactctttcaattgctttaccaatatgacttagatttatgatttacggatgaattaaccatacaatacatatatt
tactcatttagttcctcaaggaactccgccagttcttataccattcatagtctgtattgaaacaattagaaatattattc
gaccaggaacattagctgttcgattagctgctaatataattgcaggacatttacttttaactttacttggaaatactggg
cctatacttaatataattttaattaatttattaattattacccaacttttattgttacttttagaatctgctgtctctat
cattcaatcttatgtatttgcagttctaactactttatattctagagaagtaaattaaataccacaaatagctcctatta
attgattaatattactattttatttttctataatttttataatttttaatgtacttaattactattcattcaattatcca
attaaatcaataatttttaaaaaaaaaaaaattaatttaaattgaaaatgataaatgtcaaaaaaaaatcatccatttca
tttagtagatgtaagcccttgacctttactaggagctcttagagctataattacaataattggtattattaaatgatttc
atttttttaatagaaatttatttttattaggaataactattacattaataattatatatcaatgatgacgagatattgta
cgagaagggacatttcaaggattacatacttaccctgtaactataggattacgatgaggaataattttatttattacatc
tgaagtattcttttttatttcttttttttgaggatttttccatagaagattatccccatcaattgaaattggtataatat
gacctcctaaaggaattataccttttaatccattacaaattccattattaaatactttaattcttttaacttcaggatta
acagttacctgagctcatcatagactaatcgaaaataattatactcaagctttacaaagattaattcttactgtaatatt
aggaatttactttactatccttcaagcttacgaatatattgaagctccttttacaattgctgatagagtttacggatcat
ctttctttatagcaacaggattccatggtattcatgtaattattggaacaacctttttattagtatgtttaattcgacat
tactataatcatttctcatctattcatcattttgggttcgaagctgcagcttgatattgacattttgttgatgtagtttg
attatttctttatattactatttattgatgaggaagataaattgccacttgaaaaagagttcttttacaagatgctgcct
cacctttaatagaacaattaattttttttcataatcatgctcttttaattctattaataattacaattatcgtaagttat
ataatattaactttattttttaataaatataattatcgatttcttttagaaggtcaaacaattgagatcatctgaacaat
tattcctgcaattacattaatttttattgctcttccatcacttcaattactttatttattagatgaaattaataatccaa
tacttacaattaaaactatcggacatcaatgatactgatcttatgaatattctgattttaaaaaattagaatttgattct
tatataatcccaacaaatgaaatgaaaattgatagatttcgccttttagatgttgataatcgtacaattctaccttttaa
tacacaaattcgtatattagtaactgccgcagatgtaattcattcttgaacaatccctgcattaagagtaaaaattgatg
ctacacctggacgcttaaatcaaatcaattttattataaatcgaaca-ggtttattttttggacaatgttcagaaatttg
tggagctaatcacagatttatacctatcgttgtagaaagaattccaataaattattttattaaatgaataaat---tcta
attaa---------atgaataaatgattattttcaacaaatcataaagatattggaacattatattttatatttggatca
tgagctggaatagtgggaacttctttaagtcttcttattcgagcagaattaggaaacccaggatctttaattggagatga
ccaaatttataatgtaattgttacagctcatgcttttattataatttttttcatagttataccaattcttattgggggat
ttggtaattgattagtacctttaatactaggagctcctgatatagctttccctcgtataaataatataagattttgatta
ttacccccctctctaacattattattaataagaagaatagtagaaaatggagcaggaactggttgaacagtttatcctcc
cttatcttctaatattgcccatggaggagcttctgtagatttagcaatttttagtcttcatttagctgggatttcatcta
ttttaggtgcagttaattttattactacagttatcaatatacgatcaagtggtataacttttgatcgaatacctttattt
gcctgagcagtagcaattactgctcttcttcttcttctatctttaccagttttagcaggagctattacaatacttttaac
tgatcgaaatttaaatacaaccttttttgaccctataggaggaggagacccaattctttatcaacatttattttgatttt
ttggacaccctgaagtatacattttaattttaccaggatttggaataatttctcatattattagccaagaaagaagaaaa
aaagaaacttttggaacattaggaataatttatgctatgatagcaattggattattaggttttattgtttgagcacacca
tatatttacggtaggaatagatgtagatacccgagcttactttacttcagcaactataattattgctgttcctacaggaa
ttaaaatttttagatgactagcaactcttcacggaactcaattaaactattccccatcaataatttgagctttaggcttt
gtatttttatttactgtaggtggattaacaggtgttattttagctaattcatctattgatattgtacttcatgactctta
ttacgttgtagcacattttcactatgtactttctatgggggcagtatttgctattatagcaggatttattcattgattcc
ctttatttacaggattaacaataaatcaaaaatttttaaaaattcaatttttaattatatttattggtgttaatataact
ttcttcccccaacattttcttggattaagaggaatacctcggcgatactctgattacccagatgcttatacaacatgaaa
tattatttcatcaattgggtcaatgatctcattagtaagaattttattatttttatttattatttgagatagattctcat
ctatacggaaatctattagaactttaaatatatcaacttctattgaatgaatacaaaaaatgcctccagcagaacatagt
tatgatgaattaccaatattaacttcataa---------atacgaaaaatatctcctatattaaaaattattaataattc
tttaattgatttaccttcaccttctaatatttctgcttgatgaaattttggatctttattaggactatgtttaatcctac
aaattattacaggtatctttttagctatacattatactcctaatgttgatcttgcatttaatagagtgattcatatttgt
cgagatgtaaattatggatgactaattcgaactttacatgcaaatggggcaagatttttttttatttgtctatatttaca
tatcggacgaggtatatattatggatcttataatcttcatcttacctgaacaattggagtattaattttatttttagtta
tagcaacagcttttttaggttatgttttaccatgaggtcaaatatcattttgaggggctactgtaattacaaatttagtt
tcagccattccttatatcggtacaacaattgtacaatgattatgaggaggatttgctgtagataacgctacattaacacg
attttttactttacattttctattaccatttattgttagagcaatagtaataatccatttattatttttgcatcaaactg
ggtctaacaaccctttaggaacaaatagtaatattgataaatccccattccacccctacttttctttaaaagattcagtt
ggatttattattataataataatc-ttaataatactagtattaattaatccttatatattaggagatccagataatttta
ttccagcaaaccctttagttactccaattcatattcaaccagaatgatattttctatttgcttatgcaattttacgatcc
attcctaataaattaggaggagtaattgctttagtactttcaattgcaatcctttttattttaccaattattaataaaaa
aaaaataataagaatacaattttatcctttaaataaaattttattttgaatatttttaaatattgttattttattaacat
gaattggagcacgacctgtcgaagatccatatattataattggacaaattttaactatcacttactttttatattttatt
attaatatactaatttctaatatatgagattatattatatttaaaaattaa------------------attttatgttt
tattattagtattattataattattatagtattaattggattagcttttttaactttattggaacgtaaagttttagggt
atattcaaattcgtaaagggcccaataaagtagg-gtatattgggattttacagccttttagagatgctattaaattatt
tactaaagaacaaacatttccttatatatcaaattatttaatttattatatatctcctgtttttagtttatgtttatctt
taatattatggttatgtataccttttttaacttatttatttgattttaatttagggtttttatattttttatgttgttca
agtttaagagtttatacaattataatagcaggttggtcttctaattcaaattatgctatattaggtagattacgtgctgt
tgctcaaactatttcttatgaagttagtttattcttaattttattatcttttttatttttagttttaagtttaaatat-a
atagaattttttaaatttcaagagaagttatgatttttatttttatgttttccattatgttttatatgagtaatttctag
attagcagaaactaatcgaactccttttgattttgctgaaggtgaatcagaattagtatcagggtttaatgtagaataca
gaagaggaggatttgcattaatttttttagcagagtattctagaattttatttataagaatattatgttgtttattattt
ttaggggggaatttaaataatttaactttttttttaaaattagtttttatggcttttttttgagtttgggttcgtggaac
tttgcctcggtatcgatatgataaattaatatatttatgttgaaagagatttttgcctgtttctttaaattattttatat
tttttggaggtttaagattttttatattttttttattaatatag------------------------attttttatttt
acattaattcttggaacattaatttctatttcttcttatacctgaataggaatatgattaggattagaaattaatctttt
atctattattcctttaataagaaattcaaataattcaatagcagcagaagcagcaataaaatattttattactcaaacta
tagcttctataatttttttattttctttaattataatatcattaaatttttat---tttataataaataattttatttta
acttctatattatattcatccttatttattaaaataggtgcagctccattccatttttgatttcctgaaattatagaagg
attatcttgaagaaattcttttattatacttacttgacaaaaaattgccccattagttttaattacttaccctaatttta
atagatttaaatttataattttaattgttattttttgtactttaattagaggaatcataggtataaatcaaactaatata
cgaaaaattttagcttattcctcaattaatcatttaagatgaatactatcttcaatacttttttttgaatctatctgaat
tttttatttcttagtttattttattacaacttttaatattgtaattattttaaacttatttaatatttttcatattaatc
aattattctcatccttaaatcaatatcctttaattaaatttttttttatattaaattttctatctttaggaggtcttcct
ccatttattggatttttacctaaatgattaacaatccaaatattaattaaaataaacttattttctctatctttaattgt
tattgttataactttaattacattatttttttatcttcgaattgttacattaggaacaacattaacctctaaatctaaat
taattaataaaa---------attatttaaaatcctttaatactttttacttaattaatttcattattttaataatatta
ttattcattacacttatatttaatttaaattaa------------------ataactatactaattcttttaatttgtaa
tattttaatttttctttcaactattctttcaaaaaaaagatttatagatcgagaaaaaagatccccctttgaatgtggat
ttaaccctaaaagatcttcacgaatgcctttctccttatattttttcttaattgctattattttcttaatttttgatgta
gaaattacactattaattcctataattatatctattaaaatttcaaatttattaaatctttgatttattatactattttt
tatttttattttattatttgggctatattatgaatgatatcaaggagctttaacttgaactttataa---------attt
ttagtttatatttttcaattttaatatattttatagggttaatttctttttctataaaacgtaaacatttattattaata
ttattaagtttagaagtaattattttaagattattttttaatttatttatttatttatctttatttaaatttgaatattt
ttttagaataatttttttaactttaagtgtttgtgaaggagctttaggtttatcaattttagttcttttaattcgaactc
atggaaatgattattttaatatttttagaattttatgataaatgataaaatttattgttataatattatttataattcca
ttaagttttaa---gaaaatattttgattgaatcaatttatatacatattaatattttttttttatat---aattaggtt
tagttataattatttatttattcatattagatatattatagggtgtgatttactttcttattgtataattttattaagat
tttgaatttgttctttaataatgatagctagtgaatcaatttattataaaaattattattataaattttttttattaatt
ttgttatttttaataatttttttatttataacattttcttctataaatttatttttattttatttattttttgaaataag
attaattcctactttaattttaattattggttgagggtatcaaccagaacgattacaagcaggaatttatttattatttt
atactttattagtttctttacctataataatatcaattttttattattatgaaaatttttatagatta-aatttttattt
tat------aaataatttagtaagaaatatatatatatatttatgcataaatttggctttttttgttaaaataccaatat
atttagtacatttatgattacctaaggctcatgtggaagcccctgtttctgggtctataattttagctggagttttatta
aaattaggagggtatggattgatacgattaatatcaatttttttaaggattggtataaagattaatataatttttttagt
tattagaatatttgggggattattagtttctttaatttgtattcgtcagattgatataaaatctttaattgcttattcat
cagttgctcatataggattagtattaggaggtattataactatttcttattgaggtatatgtggaggattggtaataata
ttagctcatggactttgttcttcaggtttattttgtttatctaatttaaattatgagcgaattttaagtcgaagtttata
tttaaataaaggattaattaatttgatacctgtattgagtttatggtggtttttattaagaagatcaaatatagcagctc
ctccttctttaaatttattaggtgaaattatattaattaatagattagttagatgagataggttatgcatattaatatta
atatttttatcttttttcagagcagtttattctttatatttatattcttacactcaacatgggaaattaaattcagggta
ttattcattttatataatttctattcgagagtacttattgttaatattacattgattacctttaaatattttaattttaa
agagtgagtatttttgtttatggttataaa---tttctttatgttttaaatattcattttttatattattaagaagaatt
ttattatttataaatagaatttattttttattattaaattatacaattattttagaatttgaattattatcaattaattc
ttgtcaaattttaataactattttattagattgaatatctttaatatttataagatttgtattatttatttcttctatag
taattttttatagatacgaatatatagaaggagatatttatattaatcgatttattttattggtatgtatatttgtttta
tcaataatattattaattattagtcctaatttaattagaattttattaggttgagatgggttggggttagtttcttattg
tttagtaatttattatcaaaatgtaaaatcttataatgcaggaataattacagctttaagtaatcgaattggagatgttt
ttttattattatcaattgcttgaataataaattatggtagatttaattattatttttatgttgattatattaattt---t
gataatttttattttattagtttatttgtgataattgcagctataacaaaatcagctcaaattccattttcttcatggtt
acctgcagctatggctgctccaacaccagtatcttctttagttcattcttcaactttagttacagctggtgtttatttat
tgattcgatttaatatagttttaaatggtaattgttttttatttttattatttattggtagaataactatatttatagct
ggattaggggctaattttgaatatgatttgaaaaaaattattgctttatcaactttaagtcaattagggttaataataag
aattttatctttaggagaatttaatttagctttttttcatttattaactcatgctttatttaaggctttattatttatat
gtggtgggtgtataattcataatttacaaaattgtcaagatattcgttttataggaaatttaattaatttgataccttta
acttgttctttttttattatttctaatatagctttatgtggtttaccttttttatctgggttttattcgaaggatttaat
tttagaagttgtttctataaattatttaaatatatatatttatattattttttttatttctactggattaacagtatctt
atacttttcgattaatttattatgttattgttggagattacaatcatttttctttaaatttaattagagataacaataat
aagtatatattaaaaggtatagcaggattaatcttattagttattattggc-gggagaattttaatgtgattaatatttc
ctattccttatattatttgtttacctatagttataaaaatattagctttaattgttacttttattggtataattattggt
tatgaattttctaaattttcattaagttattattctttttctaagaaatatttaaatttaagtttatttttttctttaat
atggaatataccttttttatctacatttggggtaaattattaccctttaatattaggaaacttaatttataaaaataatg
atcaaggttgatctgaatatataggagctcaaaatatttatataaatattaaaaattcttcaatatttttacaattttta
tataataataatttaaaaatttttttattattatctgttttgtg---aatcatagttttaatatttttataaa---taat
attaattattataataacatcctccattcttacaatttgaataaaacatcctttatcaataggattaattttacttattc
aaactattaatataactctttatataggatattatcatttaaattattgattttcctatattttattcctaattatagta
ggaagaatactaattttatttatttatataacaagagtagcttcaaatgaaaaattttat------ccttctattaattt
aatattatttattttttttatatttacactacctattataatttatataattaatccttatttttatatcaatattaata
ataaaatagaaatttttacatca------aaaattaattattcactaattaaatttattaattttcctaataattatata
tattatttattgattatttacttattaattacattaatagcaattgttcaaattactaattttaaaaaaattggaacttt
acgcacatcttttaaaa---------------------------------attaa
>Drepanocerus_kirbyi
taaaaatttgattttagttttttaatttaatttatatttt-aattatatgtatatttttatttataattattattgattg
ataattattt------------atatatattatgcaataataaaatttatac-aataaaagaatttttgatataggaata
tat-aataatattggttaaatttgtgccagcaaccgcggttaaacaaataatataattaaat-ttttatttaataataat
taataaaataataatctaattaattttaaattgaatttattaggtgaaatt-gtaaatttaaataggattaataa--ttt
actttataaaattatgaaatttttattataaactaggattagataccctattatag-gaaatataaatta------attt
tattaggggagtattag-gtatgttcttgaaatttaaaaaatttggcggtattttagtctttttagaggaacctgttttg
taatcgataatccacgattaattttacttgatttacaagtttatataccgtcgtaattagaatattttataaagg-aatt
gaatattcaaaatttatat--tataaaaaaaatcagatcaaggtatagcttataattaag-gaataatgggttacaataa
aattat-tt--atatggttataataattaacattattatataaagtggatttaaaagtaatatgtttaat-ttaaaatat
gtgatttaagctctaaaatatgcacatatcgcccgtcgctttcattgaaatgtaaagtgaaataagtcgtaacatagtag
atgtaccggaaggtgtttctggtttggc-----------------gaataaaaatcttta--ttaatttaagtattttaa
ttttatatatttaataaaaatatttta--tattttttttatagttatagataaaatttata-ttaattatagtttaata-
gtatagagatagaattatttaaatattttgaaa-aattaatatatttataagaaaatttaaattattgtaccttgtgtat
cagggtttattaaataataatta-tacaatttaattttctcgaatttaaaagagctaagaaattataaattttattgtaa
cataaatatttataataattttttagtaatgaaacgttattcgtttttaaatttatctagttttttaagaaataaattta
atttagttatttattaatt------aattattataattttttattt-taattaatataaataaataatattttaagggat
aagctttaaaataaaatattaa-aaataattaaattatt------attaaaatttatagaagtgaaagtatttttttata
atagtgttttataacaaattttaattt-taaatataattttta-tattattttcaattttttattaaaat-tattaattt
aatag-ttaaattaatgtaataatgataaaattagtatataaatttatttatattgtaaatttatat-tataagatatag
attaagttaaggaattcggcaat-atactttttcgcctgtttattaaaaacatgtctttttgattataatttaaagtcta
acctgccctatg----attat-aaaaattaaatggccgcgatattttgatcgtgcaaaggtagcataatcattagtttct
taattaggaactggtatgaaaggttgaacgagaaaaggactgtctcaatttaaattaaattagaattttatttttaagta
agaaagcttaaatttatttaaaagacgagaagaccctatagagttttatattaa-at-taatttaaaataaatttaagaa
ttatt-atttttttataattagcttagtatttaattggggtgattaaaaaatttaaataactttttttat--ttttaaac
a-ttgatatatgaatatatgatccattttt-ttt-atgattaaaagattaaattaccttagggataacagcgtaattttt
tttaagagttcttatcgaaaaaaaagtttgcgacctcgatgttggattaaaattaacttttggtgtaggtgct-aaaacg
ttaggtctgttcgacctttaaaattttacatgatctgagtttaaaccggtgtgagccaggttggtttctatctttaaaat
aaaagaaatattttagtacgaaaggattgaatatttttacaatgtaattattt--aaggatattactaattt----tata
ttactttggcagaatagt--------------------------------------------------------------
--------------------------------------------------------------------------------
--------------------------------------------------------------------------------
--------------------------------------------------------------------------------
--------------------------------------------------------------------------------
--------------------------------------------------------------------------------
--------------------------------------------------------------------------------
--------------------------------------------------------------------------------
--------------------------------------------------------------------------------
--------------------------------------------------------------------------------
--------------------------------------------------------------------------------
-------------------------------------gagtcattgggactctaa-taaacctaaaggcgcaatgaaagt
aaaagtccgccttgcgcggacctagggaggatgagaccgttctcg-gacggactccgcactcccggggcgtctcgttctc
atcgcgagaagaggcgcacctagagcgtacacgctgggacccgaaagatggtgaactatgcctggtcaggacgaagtcag
gggaaaccctgatggaggtccgtagcgattctgacgtgcaaatcgatcgtcggaactgggtataggggcgaaagactaat
cgaaccttctagtagctggttccctccgaagtttccctcaggatagctggcgctcgcattgcgagtctcattcggtaaag
cgaatgattagaggcattggggtcgaaacggcctcaacctattctcaaactttaaatgggtgagatctccggcttgctta
aatagtgaagccgcgaga----tattcggatcaatgagtgccaagtgggccacttttggtaagcagaactggcgctgtgg
gatgaaccaaacgccgagttaaagcgccaaaatcgacgcttatgggataccatgaaaggcgttggtaacttaagacagca
ggacggtgg--------------------ataaatttattctcatctttcgatccaggaacatacataagaacttcatta
aattgaataagaagatttttaggccttttatttcttccatccatattttgattaatcccatctcgttataattatctatg
aaataagattatttttattcttcataatgaatttaaaattttattaggtaataattctattaaaggaagaactttaattt
ttatttcaatattttctataatcatatataataattttttaggactatttccatatatttttactagatcaagacattta
acttttacactatctttagcattacctatatgattaagattcataatttatggatgaattaatcatactatacatatatt
tacccatttagtccctcaaggcactcccccaattcttataccttttatagtatgtattgaaactattagaaatattattc
gaccaggaactttagcagttcgattagctgctaatataattgcaggacatttactattaactttattaggaaatacaggc
ccaatattaaatataatattaatcaatatattaattattacacaattattactattattattagaatcagcagtatcaat
tattcaatcttatgtatttgcagttctaacaactttatattctagagaagtaaattaaataccacaaatagccccaatta
attgattaatattaataatttacttttctattatttttataatatttaattctataaattattactcttttaactataca
attaaatctattaatactttcaaaaaaattataaaagtaaactgaaaatgataaatgtcaaataaaaatcacccttttca
tttagtagatgttagcccatgacctctttttggagcccttagagcaataattacaataattggaattattaaatgattcc
attcttttaatccaaatttatttttccttggaactttaattactttaataattatatatcaatgatgacgtgacatcgta
cgagaaggtacttttcaaggattacatacattccaagtaacaataggattgcgatgaggaataattttatttattacatc
agaaatttttttctttatttcctttttttgggcattttttcatagaagattatccccgtcaattgaaatcggtacaatat
gacctccaaaaggaattatcccatttaatcctcttcaaattcctttattaaacaccttaattttattaacttctggatta
acagttacatgagcccatcatagtttaattgaaaataattatacccaaactttacaaggattattattaactgtaatttt
aggaatttactttactatcttacaagcatatgaatatatggaagctccattttctatttctgatagagtttatggatctt
ctttttttatagcaacaggatttcatggtatccatgttattattggaacaacctttttattagtctgtttaatccgacat
ctatataaccatttttcttccatccatcattttggatttgaagcagctgcctgatattgacattttgttgatgttgtttg
attatttttatatatcactatttattgatgaggtagataaattgccacctgaaaaagaactctccttcaagatgccgcat
ccccattaatagaacaattaattttctttcataatcatgctttattaattttattaataattactgtaacaattagctat
ataatattaacattattttttaataaatataattatcgatttttattagaaggacaaataattgaaattatttgaacaat
tattcctgcaattacattaatttttattgctttaccttcattacaattattatatttattagatgaaattaataatccaa
taatttctattaaaacaattggacatcaatgatattgatcttatgaatattctgattttaaaaaatttgaatttgattct
tatataattcctactaatgaaataaaaatagataattttcgattattagacgtagataatcgaactattttaccttttaa
tactcaaattcgtatattagtaactgctgccgatgtcatccattcctgaacaatcccagcattaagaatcaaaattgacg
ctactccaggccgtctaaatcaaattaattttattattaatcgaacc-gggttattctttggacaatgttcagaaatttg
cggagctaatcatagatttatacctattgttgtagaaagaatttcaataaaatattttattaaatgaataaataattcta
attaa---------atgaataaatgattattttcaacaaatcataaagatattggtacattatattttatatttggttct
tgagcaggaatagttggtacatctttaagtttactaattcgagctgaattaggaaaccctgggtctttaattggggatga
tcaaatttataatgttattgtgaccgcccatgcctttatcataatttttttcatagtaatacctattttaattgggggat
ttggtaattgattagtccctttaatattaggggcacctgatatagctttccctcgtataaataatataagattctgactt
ttaccgccatccttaactttactattaataagaagaatagtagaaagaggagcaggaactggatgaactgtttatccccc
tttatcttctaatattgcccatggaggagcctcagtagatctggcaatttttagccttcatctagcaggaatttcttcaa
ttttaggagcagtaaatttcattacaacagtaattaatatacgaactagaggaataacttttgatcgaatacctcttttt
gtatgagctgtagcaattactgctcttcttttattattatctttacctgtcttagcaggggcaattactatattacttac
tgatcgaaatttaaatacaacttttttcgatcctataggagggggagaccctattctttatcaacatttattttgattct
ttggacatccagaagtttatattttaattttacccggatttggaataatttcccatattattagacaagaaagaaaaaaa
aaagaaacttttggcactttaggtataatttatgctataataactattggtttattaggatttattgtttgagctcatca
tatatttactgttggaatagacgttgatactcgggcttattttacttctgcaacaataattattgctgttcctacaggta
ttaaaatttttagatgacttgctactttacatggaactcaagtaaattattctccttcaataatttgagctttaggattt
gtctttttatttacagtcggaggactaactggtgtaattttagctaattcatccattgatattgtacttcatgattcata
ttatgtagtagcccactttcattatgttctatcaataggggcagtatttgcaattatagcaggctttgtccattgattcc
ccttatttacaggtcttataataaaccaaaaatttttaaaaattcaatttttaactatatttattggcgtaaatataacc
ttttttcctcagcatttcttaggattaagaggaatacctcgtcgttattctgattacccagatgcctacacaacatgaaa
cattatctcttcaattggttctataatatccctagttagaattttatttttcttatttattatctgaaatagatttgtct
caatacaaaaatctattggtacattaaatattccatcttctattgaatgaatacaaaaaatacctccggcagaacatagg
tatgatgaattaccaatattaactaactaa---------atacgaaaaatatccccaatattaaaaattattaataattc
attaattgatcttccttcaccttctaacatttctacatgatgaaattttggatctttattaggcttatgtttaataattc
aaattttaacaggaatttttttagcaatacactatacaccaaacacagatttagcttttaatagagtaattcacatttgt
cgagacgtaaattatgggtgattaatccgaactatacatgcaaatggagcaagatttttttttatttgtttatacctaca
tgtaggacgagggctatactatggttcatacaaacttcatataacttgaacaatcggagttattattttatttttagtta
tagctacagctttcttaggatatgttttaccttgaggccaaatatctttttgaggagctacagttatcacaaatttagtt
tcagctatcccatatatgggtaatttaattgtacaatgattatgagggggatttgcagtagataacgcaactttaactcg
attttttacattccactttctactaccatttattattgcagctatagttataatccatttattatttttacaccaaacag
gatcaaataatcctttaggcacaaatagtaatattgacaaatccccatttcatccttatttttctttaaaagattcagtt
ggttttatcatttttataataatt-ttaatattattagttcttattaatccttatatattaggagatccagataatttca
ttcctgcaaatcctttagttactccagttcatattcaaccagaatgatattttttatttgcttatgcaattttacgatca
attcctaataaattagggggagtaattgccttagtattatctattagaattttatttattataccaattattaataaaag
aaaaataataagaatacaattttatcctataaataaaattatattttgaatttttgtaaatatagttattttattgacat
gaattggagctcgaccagtagaagacccttatattataattggccaagtattaacaatttcttatttctcttatttcctc
attaatataattatatttaatatttgagattatattatatttaaaaattaa---------------------------at
agttttaatattaattatagtagtaatggtattaattggattggcttttttaactttattagaacgtaaagttttagggt
atatccaaattcgtaaagggcctaataaggtagg-atttgttgggattctacagccttttagagatgctattaaattatt
tactaaagaacaaacatttccttttatatctaattatttaatttattatttatctcctgtttttagattgtgtttgtcgt
tgatattatgattgtgtatgccttttttaacttatttttttaattttaatttagggattttgtattttttatgttgttct
agattaagagtttatactattataatagctggttgatcttcaaattctaattatgcaatgttagggaggttgcgggcagt
agctcagacaatttcttatgaagttagattattcttgattttactatcttttttatttttagtttcaagattaaattt-a
ttagaattttataaatttcaaataaatatgtgatttttatttttatgttttcctttatgttttatgtgggtaatttctag
attagcagaaactaatcgaactccttttgattttgcagaaggagaatcagaattagtttctgggtttaatgttgaatata
gaagaggaagttttgctttaatctttttagcggaatattcaagaattttatttataagtatattatgttgtttattattt
ttagggggtaatttgaatagtttatttttttttttaaaattagtttttatagcttttttatgagtttgggttcgggggac
tttacctcgttatcggtatgataaattaatatatttatgttgaaagaggtttttgcctgtttctttgaattttctcctat
attttagaggtataaaattatttttatttttattatttttatag------------------------attttttatttt
acattaatttttggaactcttatctcaatttcatcctatacttgaataggaatatgacttggcttagaaattaacctttt
atctattatccctttaataagaagatctaataattctatagctgcagaagcagccataaaatattttattacccaagcaa
tagcttcaacaattttcttattttctttaattataatatctttaaattttttt---ttttttatagataattttatttta
acctcaatattttattcatctttatttattaaaataggagctgccccctttcatttttgattcccagaaattatagaagg
cctatcttgaactaattcatttattatactaacttgacaaaaaattgctcccttaacattaattacttatcctaatttta
atagatttaaatatataattttaattattatttttagtactttaattagaggaattataggaataaatcaaactaatata
cgaaaaattcttgcttattcttctattaatcacctaagatgaatattatcttcaatattattttttgaaacaatttgaat
ttattactttttagtttattttctaattaattttaatattattattattctttacctatttaatattttccatttaaatc
aacttttttcttcattaaataattatccattaatcaaatttttttttatattaaattttatatctttagggggattaccc
ccattcttaggatttcttcctaaatgattaacaattcaaatattaattaaaataaatctattctctatagccttaattgt
tattattataactttaattactttatttttttatatacggattgtaattttagggattactataaaatctaattcgaaat
cccttaaaa------aacctcattatataaaaatattttataaaatttatataattaattttattattttaacaatatta
atattaattacaatcttatttaatataaattaa------------atttatataacaattattattttaataatttctaa
tattttaattatattatcaataattttatcaaaaaaaagattctttgatcgagaaaaaagatccccatttgaatgtggat
ttgacccaaaaagatactcacgtatacccttctctttatatttttttttaattgcaattatttttttaatttttgatgta
gaaattaccttactaatcccacttattataaccttaaaaatttctaaccttataaatttttgaataattattttaatttt
tatttcaattttattatatggcttatactatgaatgatatcaaggagctttaaattgaacaatttaaa------------
---------tattttcaatttttatatattttataggtttaatttctttttctataaaacgtaaacatttattattaata
ttattaagattagaattaattattttaagtttattttttatattatttgtttatttatcaatatttaattttgaattttt
ttttagaataatttttttaactataagagtttgtgaaggggctttagggctatcaattttagtattattaattcgaactc
atggtaacgattattttaatgtttttaatattttatgataaatgataaaatttttatttataatattatttatgatccct
ttaagaataaaattaaaaatattttgattaaatcaatttatatactttatattaacatttttatttat---aatttctta
tagttatagatatatgtatactcatattagatactttataggatgtgatttattatcttattgtataattttattaactt
tttgaatttgttcattaatgattatagcaagagaatcaattaattataaaaatttttatagaaatttttttttattaatt
ttattgggattaacaatttctttgtatattactttttcttcattaaatttatttttattttatttattttttgaggttag
gctaattccaactttaattttaattattggatggggatatcaacctgaacgattgcaggcaggaatttatctactttttt
atacattattagtttctttacctataatgattgcaattttttattactatgaaaatttctatagatta-gatttttactt
tat------taataatatagtaaataatatttatatgtatttatgtataaatttagctttttttgttaaaataccaatgt
atatagtacatttatgattacctaaagctcatgtagaagctccagtatctgggtcaataattttagcaggaattttgtta
aaattaggaggttatgggcttatacgattaatattaatttttttagaaattggaataagtgtaaatattatctttttaat
aattagaatatttgggggcttattagtctcattaatttgtattcgacaaattgatattaagtctttaattgcttattctt
cggtagctcacatagggcttgtattagccgggattataactatatattattgggggatatgtggagctttagtaataatg
ctagctcatgggctatgttcatcaggtttattttgtttagctaatataaattatgagcgtattttaagacgaagcttgta
tttaaataaaggattaattaatcttttaccttctttaagtttatgatgatttttattaagaagttcgaatatagcggcgc
ctccatcattaaatttattaggcgaaattatattaattaatagactagtaagttgagataaattaaatatattaatttta
atatttttatctttttttagagcagtttattcactatatttatattcttacactcaacacggtaaaataaattctggtta
ttatagaatttatttagtatctgttcgtgagtatctattattaatattacattgacttcctttaaatttaataattttaa
aaagagaatatttttctttatgattataa---------------------------------atattaattggaagttta
atattattttttagtagactatattttttaatatataattatattattatattagaatttcaattactatctcttaattc
ttgtcagattttaatagttattttattagattgaatatctttaatatttataagatttgtattatttatttcttctatgg
ttattttttatagttatgaatatatagaaggagatattaatattaatcgatttattttattagtttgtatatttgtttta
tctataatattattaattattagtcctaatttaattagaattttattagggtgggatggcttaggattagtttcttattg
tttagtaatttattatcagaatgttaaatcttataatgcagggataattactgcattaagaaatcgaattggggatgtat
ttttacttttggctattgcttggataataaattatggtagttttaattattatttttatattaattatataaa------t
gaagatttaagattaattagattatttgtaataattgctgctttaactaaatcagctcagattccattttcttcttggct
tcctgctgcaatagcagcacctactccagtatcttctttagttcattcatcaacattggtaactgcaggagtgtacttat
taattcgatttaatttatctttaagtaataatatattaatttttttgttatttattggaagaataacaatatttatagca
ggcttaggggctaattttgaatatgatttaaagaaaattattgctttatcaactttaagtcaattaggattaataatgag
agttttagcattaggaagtgttgatcttgccttttttcatcttttaactcatgcattgtttaaagctttattatttatgt
gtagaggttgtataattcataatttaataaattgtcaagatattcgttttataggaaatttagttaattttataccttta
acttgttcattttttattatttctaatatagctttatgtgggctcccatttttatccgggttttattcaaaagatttaat
tttagagattgtttctataaattatttaaatttatatatttatattatttattttatttctacaggattgacagtagctt
acacttttcgattaatttattatgtattaattggaaattataatcatttttctttaaatttaattagagataataataat
tatattatattaaaaggaatgtcaggtttaatttttttagtaatcatagga-ggaagaattttaatatgattgatatttc
ctataccctacataatttgtttacctttagttataaaatgtatagccttgattgttacagtaattggaatagttttagga
tatgaattttctaaatttgcactaacttataaattattttcttataaatttttaaatttatcattatttatttctttaat
atggaatataccttttctgtcaacatttggggtaaattattatccattaattttaggaaatttagtatataaaaattatg
atcaaggttgatctgaatttattggagcacaaaatatttatataaatattaaaaattcttcaattttttttcaatttata
tataataataatttaaaaatttttatattattaactgttatatg---agtaataattttagtatttatttaaataattat
aataataattataatatttatatcaattctaattatttgattaaaacatcccttatcaataggattaattttattaattc
atactattaatatagcaatatttataggatattatcatttaaattattgattttcttatattctatttttgattttaatt
ggaagaatattaattttatttatttatataactagtgtagcttctaatgaaaaatttaat------ttatcaataaaatt
atttatattttgctctttaaattttttattatacataattattacattattccattctcctttctatacaaaattaaata
ataaaattgaa---ttttcaaga------aaaataaatttttccttaattaaatatattaattttcctaatcaattaata
tactatctcttaattatttacttattagtttgtttaattgcaattgttcaaattacaaacttt---aaattaggctctct
tcgttcttctacataa---------------------------------------
>Helictopleurus_corruscus
--------------------------------------------------------------------------------
--------------------------------------------------------------------------------
--------------------------------------------------------------------------------
--------------------------------------------------------------------------------
--------------------------------------------accctattataa-aaaatttaaatt-------taaa
tattagggtagtattag-ttatattcttgaaatttaaaaaatttggcggtattttagtcttttcagaggaacctgtccta
taattgataatccacgataagttttacttaatatacaagtttatatatcgtcgtagtttgaatatcttaaaagag-taa-
aaattttcaaaattttaaat-ataaaaataaatcagatcaaggtgtagctaatatttaag-gagtgatgggttacaataa
aattat-tt--atatggttataatagttcaaaaaattatttaaagtggatttgaaagtaatatatttaatattaaaatat
atgattaaagctctaaaatatg----------------------------------------------------------
--------------------------------------------------------------------------------
--------------------------------------------------------------------------------
--------------------------------------------------------------------------------
--------------------------------------------------------------------------------
--------------------------------------------------------------------------------
--------------------------------------------------------------------------------
--------------------------------------------------------------------------------
--------------------------------------------------------------------------------
--------------------------------------------------------------------------------
--------------------------------------------------------------------------------
acctgccctatg----ataat-tattattaaatggccgcgatattttgatcgtgcaaaggtagcataatcattagttttt
taattgagaactggaatgaaaggttgaacgaaaaaagaactgtctcagtttta-tataattagaattttatttttaagta
aaaaagcttaaatgtatttaaaagacgagaagaccctatagagttttatattta--t-gaatttaaaaaaaaatatagta
taata-aatttttatttatataataagtatttggttggggtgattaaaaaattgacagaactttttttat--ttaataac
a-ttaatatatgaaaaattgatcca--tat-ttt-atgattaaaagattaaattac------------------------
--------------------------------------------------------------------------------
--------------------------------------------------------------------------------
--------------------------------------------------------------------------------
-------------------------------------------------------------caaaaatacgatacgggac
tcatccgaggccccgtaatcggaatgagtacactctaaaccctttaacgaggatcaattggagggcaagtctggtgccag
cagccgcggtaacaccagctccaatagcgtatattaaagttgttgcggttaaaaagctcgtagtcgaatttgtgtcccgc
gccgccggttcatcgctcgcggtgttaactggcgtgtccgcggg-acgtcctgccggtgggcttag--ctttcgggcggc
ccaatctcaatcccaccgcggtgctctttactgagtgtcgaggtgggccggcacgtttactttgaacaaattagagtgct
taaagcaggctaaaatatcgcctgaatactgtgtgcatggaataatggaataggacctcggttctattttgttggttttc
ggaaccccgaggtaatgattaataggaacggatgggggcattcgtattgcgacgttagaggtgaaattgttggatcgtcg
caagacggacagaagcgaaagcatttgccaaaaacgttttcattgatcaagaacgaaagttagaggttcgaaggcgatca
gataccgccctagttctaaccataaacgatgccagctagcgatccgccgacgttcctccgatgactcggcgggcagcttc
cgggaaaccaaagcttttgggatccgggggaagtatggttgcaaagctgaaacttaaaggaattgacggaagggcaccac
caggagtggagcctgcggcttaatttgactcaacacgggaaacctcaccaggcccggacaccggaaggattgacagattg
agag-gaaacacggaccaaggagtctagcatgtgcgcgagtcattgggactctaa-taaacctaaaggcgcaatgaaagt
aaaagtccgccttgtgcggacgtagggaggatgggaccgttctcg-gacggaccccgcactcccggggcgtctcgttctc
atcgcgagaagaggcgcacctagagcgtacacgctgggacccgaaagatggtgaactatgcctggtcaggacgaagtcag
gggaaaccctgatggaggtccgtagcgattctgacgtgcaaatcgatcgtcggaactgggtataggggcgaaagactaat
cgaaccttctagtagctgg-------------------------------------------------------------
--------------------------------------------------------------------------------
--------------------------------------------------------------------------------
--------------------------------------------------------------------------------
--------------------------------------------------------------------------------
--------------------------------------------------------------------------------
--------------------------------------------------------------------------------
--------------------------------------------------------------------------------
--------------------------------------------------------------------------------
--------------------------------------------------------------------------------
--------------------------------------------------------------------------------
--------------------------------------------------------------------------------
--------------------------------------------------------------------------------
--------------------------------------------------------------------------------
--------------------------------------------------------------------------------
--------------------------------------------------------------------------------
--------------------------------------------------------------------------------
--------------------------------------------------------------------------------
--------------------------------------------------------------------------------
--------------------------------------------------------------------------------
--------------------------------------------------------------------------------
--------------------------------------------------------------------------------
--------------------------------------------------------------------------------
--------------------------------------------------------------------------------
--------------------------------------------------------------------------------
--------------------------------------------------------------------------------
--------------------------------------------------------------------------------
--------------------------------------------------------------------------------
--------------------------------------------------------------------------------
--------------------------------------------------------------------------------
--------------------------------------------------------------------------------
--------------------------------------------------------------------------------
--------------------------------------------------------------------------------
--------------------------------------------------------------------------------
--------------------------------------------------------------------------------
--------------------------------------------------------------------------------
--------------------------------------------------------------------------------
--------------------------------------------------------------------------------
--------------------------------------------------------------------------------
--------------------------------------------------------------------------------
--------------------------------------------------------------------------------
--------------------------------------------------------------------------------
------------------------------------gatttggtataatttctcatattattagacaagaaagaagaaaa
aaggaaacctttggaacattaggaataatttacgcaataatagcaattggattattagggtttattgtttgagcacatca
tatatttactgttggtatagatgttgacactcgggcttattttacttcagctactatgattattgcagttcctacaggaa
ttaaaatttttagatgattagcaacattacatggaactcaactaaactattctccctctataatttgagctttaggattt
gtatttttatttacagtagggggattaacgggggttgttcttgctaattcttcaattgatattgttcttcatgatacata
ttatgttgtcgcccattttcactatgttttatctatgggggctgtatttgctattatagcaggattcgttcattgatttc
ctttattcacaggtttaattataaaccaaaaatatttaaaaattcaatttttaattatatttattggagttaatataacc
tttttcccacaacattttttaggattaagaggaatgcctcggcgatactctgattaccctgatgcttacacaacttgaaa
cattatttcatcgattggatcaataatttcattaattagaattttcttattcttatttattatctgagacagattttcat
ctatacggaaatctattagaacmttaaatatatcttcatctattgaatgaacacagaaaatacctccagctgaacataga
tacgat--------------------------------------------------------------------------
--------------------------------------------------------------------------------
--------------------------------------------------------------------------------
--------------------------------------------------------------------------------
--------------------------------------------------------------------------------
--------------------------------------------------------------------------------
-----------------aggacatataattgtacaatgattatggggaggatttgctgtagataacgcaactctaactcg
attttttgccttacacttccttataccytttattgtagcagctatagtaatrattcacctattattcttrcatcaaacag
gatctaataatccactaggaacaaatagtaatattgataaatccccctttcatccttatttttcattaaaagactctgta
ggatttattatactaataataatt-attataatattagtactaattaatccctacatactacgagatccagacaatttca
caccagctaaccccttagttaccccaatcca-------------------------------------------------
--------------------------------------------------------------------------------
--------------------------------------------------------------------------------
--------------------------------------------------------------------------------
--------------------------------------------------------------------------------
--------------------------------------------------------------------------------
--------------------------------------------------------------------------------
--------------------------------------------------------------------------------
--------------------------------------------------------------------------------
--------------------------------------------------------------------------------
--------------------------------------------------------------------------------
--------------------------------------------------------------------------------
--------------------------------------------------------------------------------
--------------------------------------------------------------------------------
--------------------------------------------------------------------------------
--------------------------------------------------------------------------------
--------------------------------------------------------------------------------
--------------------------------------------------------------------------------
--------------------------------------------------------------------------------
--------------------------------------------------------------------------------
--------------------------------------------------------------------------------
--------------------------------------------------------------------------------
--------------------------------------------------------------------------------
--------------------------------------------------------------------------------
--------------------------------------------------------------------------------
--------------------------------------------------------------------------------
--------------------------------------------------------------------------------
--------------------------------------------------------------------------------
--------------------------------------------------------------------------------
--------------------------------------------------------------------------------
--------------------------------------------------------------------------------
--------------------------------------------------------------------------------
--------------------------------------------------------------------------------
--------------------------------------------------------------------------------
--------------------------------------------------------------------------------
--------------------------------------------------------------------------------
--------------------------------------------------------------------------------
--------------------------------------------------------------------------------
--------------------------------------------------------------------------------
--------------------------------------------------------------------------------
--------------------------------------------------------------------------------
--------------------------------------------------------------------------------
--------------------------------------------------------------------------------
--------------------------------------------------------------------------------
--------------------------------------------------------------------------------
--------------------------------------------------------------------------------
--------------------------------------------------------------------------------
--------------------------------------------------------------------------------
--------------------------------------------------------------------------------
--------------------------------------------------------------------------------
--------------------------------------------------------------------------------
--------------------------------------------------------------------------------
--------------------------------------------------------------------------------
--------------------------------------------------------------------------------
--------------------------------------------------------------------------------
--------------------------------------------------------------------------------
--------------------------------------------------------------------------------
--------------------------------------------------------------------------------
--------------------------------------------------------------------------------
--------------------------------------------------------------------------------
--------------------------------------------------------------------------------
--------------------------------------------------------------------------------
--------------------------------------------------------------------------------
--------------------------------------------------------------------------------
--------------------------------------------------------------------------------
--------------------------------------------------------------------------------
--------------------------------------------------------------------------------
--------------------------------------------------------------------------------
--------------------------------------------------------------------------------
--------------------------------------------------------------------------------
--------------------------------------------------------------------------------
--------------------------------------------------------------------------------
--------------------------------------------------------------------------------
--------------------------------------------------------------------------------
--------------------------------------------------------------------------------
--------------------------------------------------------------------------------
--------------------------------------------------------------------------------
--------------------------------------------------------------------------------
--------------------------------------------------------------------------------
--------------------------------------------------------------------------------
--------------------------------------------------------------------------------
--------------------------------------------------------------------------------
-------------------------------------------------------
>Helictopleurus_fissicollis
--------------------------------------------------------------------------------
--------------------------------------------------------------------------------
--------------------------------------------------------------------------------
--------------------------------------------------------------------------------
--------------------------------------------accctattataa-aaaatataaata--------att
tattagggtagtattag-ttatattcttgaaatttaaaaaatttggcggtattttagtcttttcagaggaacctgtcctg
taatcgatactccacgataagttgcacttaattcataaatttatatatcgtcgtaatttgaatatctttggaaag-aac-
taatattcataatttaatatttatagaaaaaatcagatcaaggtgtagtttatagttaag-aagaggtgggttacaataa
atttat-tt--aaatggttatattaattaaaaatagtatataaagtggatttgaaagtaatatatttaat-ttaatttat
atgatttaagctctaaaatatg----------------------------------------------------------
--------------------------------------------------------------------------------
--------------------------------------------------------------------------------
--------------------------------------------------------------------------------
--------------------------------------------------------------------------------
--------------------------------------------------------------------------------
--------------------------------------------------------------------------------
--------------------------------------------------------------------------------
--------------------------------------------------------------------------------
--------------------------------------------------------------------------------
--------------------------------------------------------------------------------
acctgccctatg----at------gtattaaatggccgcgatattttgatcgtgcaaaggtagcataatcattagttttt
taattaggaactggtatgaaaggttgaacgagaaaaaaactgtctcaatttaa-tttaattagaattttatttttaagtt
aaaaagcttaaataattttaaaagacgagaagaccctatagagttttatattta-at-ggtttatgaaaaatatagtata
t--aa-aatttcatttatttatttaagtatttggttggggtgattgaaaaattaaataaactttttttta-aaatagaac
a-tttatatatgaaatattgatcca--taatttt-atgattaaaagattaaattac------------------------
--------------------------------------------------------------------------------
--------------------------------------------------------------------------------
--------------------------------------------------------------------------------
------------------------------------------------------------caaaaataacgatacggcac
tcatccgaggccccgtaatcggaatgagtacactctaaaccctttaacgaggatcaattggagggcaagtctggtgccag
cagccgcggtaacaccagctccaatagcgtatattaaagttgttgcggttaaaaagctcgtagtcgaatttgtgtcccgc
gccgccggttcatcgctcgcggtgttaactggcgtgtccgcgggaacgtcctgccggtgggcttag--ctctcgggcggc
ccaatctcaatcccaccgcggtgctctttactgagtgtcgaggtgggccggcacgtttactttgaacaaattagagtgct
taaagcaggctaaaatatcgcctgaatactgtgtgcatggaataatggaataggacctcggttctattttgttggttttc
ggaaccccgaggtaatgattaataggaacggatgggggcattcgtattgcgacgttagaggtgaaattcttggatcgtcg
caagacggacagaagcgaaagcatttgccaaaaacgttttcattgatcaagaacgaaagttagaggttcgaaggcgatca
gataccgccctagttctaaccataaacgatgccagctagcgatccgccgacgttcctccgatgactcggcgggcagcttc
cgggaaaccaaagcttttgggatccgggggaagtatggttgcaaagctgaaacttaaaggaattgacggaagggcaccac
caggagtggagcctgcggcttaatttgactcaacacgggaaacctcaccaggcccggacaccggaaggattgacagattg
agag-gaaacacggaccaaggagtctagcatgtgcgcgagtcattgggactctaa-taaacctaaaggcgcaatgaaagt
aaaagtccgccttgtgcggacgtagggaggatgggaccgttctcg-gacggaccccgcactcccggggcgtctcgttctc
atcgcgagaagaggcgcacctagagcgtacacgctgggacccgaaagatggtgaactatgcctggtcaggacgaagtcag
gggaaaccctgatggaggtccgtagcgattctgacgtgcaaatcgatcgtcggaactgggtataggggcgaaagactaat
cgaaccttctagtagctgg-------------------------------------------------------------
--------------------------------------------------------------------------------
--------------------------------------------------------------------------------
--------------------------------------------------------------------------------
--------------------------------------------------------------------------------
--------------------------------------------------------------------------------
--------------------------------------------------------------------------------
--------------------------------------------------------------------------------
--------------------------------------------------------------------------------
--------------------------------------------------------------------------------
--------------------------------------------------------------------------------
--------------------------------------------------------------------------------
--------------------------------------------------------------------------------
--------------------------------------------------------------------------------
--------------------------------------------------------------------------------
--------------------------------------------------------------------------------
--------------------------------------------------------------------------------
--------------------------------------------------------------------------------
--------------------------------------------------------------------------------
--------------------------------------------------------------------------------
--------------------------------------------------------------------------------
--------------------------------------------------------------------------------
--------------------------------------------------------------------------------
--------------------------------------------------------------------------------
----------------------------------------attgccacttgaaaaagaactctcttacaagatgccgcat
ccccattaatagaacaattaattttttttcataatcatactttattaattttattaataattactgtaatcgtaagatac
ataatattaacattatttttcaataaatataattatcgattcttattagaaggtcaaacgattgaaattatctgaactat
tattcccgcaattacattaatttttattgctcttccttctttacaattactttatcttttagacgaaattaataacccta
taatttcaattaaaacaattggtcaccaatgatattgatcttacgaatattcagactttaaaaaattagaatttgattca
tatataattcctactaatgaaataaaattaaataattttcgattattagatgttgataatcgaacaattttacctttcaa
tactcaaattcgcatattagttactgcagcggatgttattcattcttgaacaatccctgctttaagagtaaaaatcgatg
ccaccccaggacgtctcaatcaaattagatttatcataaatcgaaca-ggcttattttttgggcaatgttcagaaatttg
tggagcaaatcatagatttatgcctattgttgtagaaagtgtttcaataaaatattttattaaatgaataaa--------
--------------------------------------------------------------------------------
--------------------------------------------------------------------------------
--------------------------------------------------------------------------------
--------------------------------------------------------------------------------
--------------------------------------------------------------------------------
--------------------------------------------------------------------------------
--------------------------------------------------------------------------------
--------------------------------------------------------------------------------
--------------------------------------------------------------------------------
------------------------------------gatttggtataatttctcatattattagacaagaaagaagaaaa
aaagaaacctttggaacattaggcataatttatgctataatagcaattggattattaggttttattgtatgagcccatca
tatatttacagtaggaatagatgtagatacccgagcttactttacttcagctactataattattgccgtaccaacaggaa
ttaaaatttttagatgactagctacattacatggaactcaactaaattattctccttcaataatctgagctcttggattt
gtatttttatttactgttggaggtctaacaggtgtagtgttagctaattcttctgtagatattgtcctacatgatacata
ttatgtagttgcccattttcattatgtactttccataggagcagtctttgctattatagcaggatttgtacattgattcc
ctttatttacaggtttaataataaatcaaaaatttttaaaaattcaatttttaattatatttattggtgtaaacataacc
ttttttcctcaacatttcttaggacttagaggaatacctcgccgttactctgattatcctgacgcatatataacttgaaa
tattatttcatcaattggatctataatctcattaattagaattttattattcttatttattatttgagatagattttcat
ctatacgaaaatccattagaccattaaatataccctcatcaa--------------------------------------
--------------------------------------------------------------------------------
----------------------------------------------------------------ctttgcctaataattc
aaattttaacaggaatctttttagcaatacattatacccctaatattgatttagcttttaatagagtaattcatatttgt
cgtgatgttaattatggatgattaatccgaactttacatgctaatggggcaagatttttttttatttgtttatatttaca
tatcggtcgagggctatactatagatcatataatttacatttaacatgaacaattggagtcttaattctatttttagtca
tggctactgctttccttggatacgttttaccttgaggacaaatgtcattttggggggctacagttattaccaatttagta
tctgctatcccatatataggacatctaattgtccaatgactctgaggtggattcgcagtagacaatgcaactctaactcg
attttttgctttacattttcttataccttttattgtagctgcaatagtaataattcatttattatttttacatcaaacag
gatctaataaccccttaggaacaaatagaaatattgataaatccccctttcatccttatttttctttaaaagattcagta
ggatttattattttaataataatt-attatgatattggtccttataaacccctacatattaggagatccagataatttca
tccctgccaacccattagttacacctatccatattcaaccagaatg----------------------------------
--------------------------------------------------------------------------------
--------------------------------------------------------------------------------
--------------------------------------------------------------------------------
--------------------------------------------------------------------------------
--------------------------------------------------------------------------------
--------------------------------------------------------------------------------
--------------------------------------------------------------------------------
--------------------------------------------------------------------------------
--------------------------------------------------------------------------------
--------------------------------------------------------------------------------
--------------------------------------------------------------------------------
--------------------------------------------------------------------------------
--------------------------------------------------------------------------------
--------------------------------------------------------------------------------
--------------------------------------------------------------------------------
--------------------------------------------------------------------------------
--------------------------------------------------------------------------------
--------------------------------------------------------------------------------
--------------------------------------------------------------------------------
--------------------------------------------------------------------------------
--------------------------------------------------------------------------------
--------------------------------------------------------------------------------
--------------------------------------------------------------------------------
--------------------------------------------------------------------------------
--------------------------------------------------------------------------------
--------------------------------------------------------------------------------
--------------------------------------------------------------------------------
--------------------------------------------------------------------------------
--------------------------------------------------------------------------------
--------------------------------------------------------------------------------
--------------------------------------------------------------------------------
--------------------------------------------------------------------------------
--------------------------------------------------------------------------------
--------------------------------------------------------------------------------
--------------------------------------------------------------------------------
--------------------------------------------------------------------------------
--------------------------------------------------------------------------------
--------------------------------------------------------------------------------
--------------------------------------------------------------------------------
--------------------------------------------------------------------------------
--------------------------------------------------------------------------------
--------------------------------------------------------------------------------
--------------------------------------------------------------------------------
--------------------------------------------------------------------------------
--------------------------------------------------------------------------------
--------------------------------------------------------------------------------
--------------------------------------------------------------------------------
--------------------------------------------------------------------------------
--------------------------------------------------------------------------------
--------------------------------------------------------------------------------
--------------------------------------------------------------------------------
--------------------------------------------------------------------------------
--------------------------------------------------------------------------------
--------------------------------------------------------------------------------
--------------------------------------------------------------------------------
--------------------------------------------------------------------------------
--------------------------------------------------------------------------------
--------------------------------------------------------------------------------
--------------------------------------------------------------------------------
--------------------------------------------------------------------------------
--------------------------------------------------------------------------------
--------------------------------------------------------------------------------
--------------------------------------------------------------------------------
--------------------------------------------------------------------------------
--------------------------------------------------------------------------------
--------------------------------------------------------------------------------
--------------------------------------------------------------------------------
--------------------------------------------------------------------------------
--------------------------------------------------------------------------------
--------------------------------------------------------------------------------
--------------------------------------------------------------------------------
--------------------------------------------------------------------------------
--------------------------------------------------------------------------------
--------------------------------------------------------------------------------
--------------------------------------------------------------------------------
--------------------------------------------------------------------------------
--------------------------------------------------------------------------------
--------------------------------------------------------------------------------
--------------------------------------------------------------------------------
--------------------------------------------------------------------------------
--------------------------------------------------------------------------------
-------------------------------------------------------
>Helictopleurus_fungicola
--------------------------------------------------------------------------------
--------------------------------------------------------------------------------
--------------------------------------------------------------------------------
--------------------------------------------------------------------------------
--------------------------------------------accctattataataaaatataaatat-----aggta
tattagggtagtattag-ttatgttcttgaaatttaaaaaatttggcggtattttagtcttttcagaggaacctgtttta
taatcgataatccacgataaattttacttaatttacaagtttacatatcgtcgtaatttgaatatcttaaaagag-agt-
aaatattcatgatttataataaataaaaaaaatcagatcaaggtgtagtttataattaag-aaataatgggttacaataa
aattat-tt--atatggttataataattaaaattattatttaaagtggatttgaaagtaatttatttaat-ttaaaatat
atgatttaagctctaaaatatg----------------------------------------------------------
--------------------------------------------------------------------------------
--------------------------------------------------------------------------------
--------------------------------------------------------------------------------
--------------------------------------------------------------------------------
--------------------------------------------------------------------------------
--------------------------------------------------------------------------------
--------------------------------------------------------------------------------
--------------------------------------------------------------------------------
--------------------------------------------------------------------------------
--------------------------------------------------------------------------------
acctgccctatg----attt----aaattaaatggccgcgatattttgatcgtgcaaaggtagcataatcattagtttct
taattaggaactggaatgaaaggttgaacgagaaaacaactgtctcaatttaa-tttaattagaattttatatttaagtt
aaaaagcttaaataaatttaaaagacgagaagaccctatagagttttatattta-at-aaattttaaagaaaatttagaa
t--ta-aattttttattatttattaaatatttgattggggtgatatgaaaatttatagaacttttcttaa--ttttatac
a-ttaatatatgaaaaattgatcca--tat-ttt-atgattaaaagattaaattac------------------------
--------------------------------------------------------------------------------
--------------------------------------------------------------------------------
--------------------------------------------------------------------------------
-----------------------------------------------------------cgaaaaataacgatacgggac
tcatccgaggccccgtaatcggaatgagtacactctaaaccctttaacgaggatcaattggagggcaagtctggtgccag
cagccgcggtaacaccagctccaatagcgtatattaaagttgttgcggttaaaaagctcgtagtcgaatttgtgtcccgc
gccgccggttcatcgctcgcggtgttaactggcgtgtccgcggg-acgtcctgccggtgggcttagctctctcgggcggc
ccaatctcaatcccaccgcggtgctctttactgagtgtcgaggtgggccggcacgtttactttgaacaaattagagtgct
taaagcaggctaaaatatcgcctgaatactgtgtgcatggaataatggaataggacctcggttctattttgttggttttc
ggaaccccgaggtaatgattaataggaacggatgggggcattcgtattgcgacgttagaggtgaaattcttggatcgtcg
caagacggacagaagcgaaagcatttgccaaaaacgttttcattgatcaagaacgaaagttagaggttcgaaggcgatca
gataccgccctagttctaaccataaacgatgccagctagcgatccgccgacgttcctccgatgactcggcgggcagcttc
cgggaaaccaaagcttttgggatccgggggaagtatggttgcaaagctgaaacttaaaggaattgacggaagggcaccac
caggagtggagcctgcggcttaatttgactcaacacgggaaacctcaccaggcccggacaccggaaggattgacagattg
agag-gaaacacggaccaaggagtctagcatgtgcgcgagtcattgggactctaa-taaacctaaaggcgcaatgaaagt
aaaagtccgcctcgtgcggacgtagggaggatgggaccgttctcg-gacggaccccgcactcccggggcgtctcgttctc
attgcgagaagaggcgcacctagagcgtacacgctgggacccgaaagatggtgaactatgcctggtcaggacgaagtcag
gggaaaccctgatggaggtccgtagcgattctgacgtgcaaatcgatcgtcggaactgggtataggggcgaaagactaat
cgaaccttctagtagctgg-------------------------------------------------------------
--------------------------------------------------------------------------------
--------------------------------------------------------------------------------
--------------------------------------------------------------------------------
--------------------------------------------------------------------------------
--------------------------------------------------------------------------------
--------------------------------------------------------------------------------
--------------------------------------------------------------------------------
--------------------------------------------------------------------------------
--------------------------------------------------------------------------------
--------------------------------------------------------------------------------
--------------------------------------------------------------------------------
--------------------------------------------------------------------------------
--------------------------------------------------------------------------------
--------------------------------------------------------------------------------
--------------------------------------------------------------------------------
--------------------------------------------------------------------------------
--------------------------------------------------------------------------------
--------------------------------------------------------------------------------
--------------------------------------------------------------------------------
--------------------------------------------------------------------------------
--------------------------------------------------------------------------------
--------------------------------------------------------------------------------
--------------------------------------------------------------------------------
--------------------------------------------------------------------------------
--------------------------------------------------------------------------------
--------------------------------------------------------------------------------
--------------------------------------------------------------------------------
--------------------------------------------------------------------------------
--------------------------------------------------------------------------------
--------------------------------------------------------------------------------
--------------------------------------------------------------------------------
--------------------------------------------------------------------------------
--------------------------------------------------------------------------------
--------------------------------------------------------------------------------
--------------------------------------------------------------------------------
--------------------------------------------------------------------------------
--------------------------------------------------------------------------------
--------------------------------------------------------------------------------
--------------------------------------------------------------------------------
--------------------------------------------------------------------------------
--------------------------------------------------------------------------------
------------------------------------gattcggaataatttcccatattattagtcaagaaagaagaaaa
aaagaaacttttggaactttaagaataatttatgctatattaactattggattattaggttttattgtttgagcacatca
tatatttactgtaggaatagatattgatacacgagcttattttacttcagcaactataattattgcagtacctacaggaa
ttaaaatttttagatgattagctacattacatggaactcaattaaattattctccttcaataatttgagcattaggattt
gtatttctatttactgttggaggattaacaggtattgtattagctaattcctctattgatattgtacttcatgatactta
ttatgttgtagcccattttcattatgtcttatcaataggggcagtatttgctattatagcaggattcgttcattgatttc
ctttattcacaggattaataataaatcaaaaatttttaaaaattcaatttttaattatatttttaggtgtaaatataacc
tttttcccacaacattttctaggactaagaggtataccccgacgatattctgattatcccgatgcttatataacatgaaa
tattatctcttcaattggatcaataatttctttaattagaatttttttacttttatttattatttgagatagattttcgt
ctatacgaaaatctattggaacattaaacatatcaatttcaattgaatgaatacaaaaaatacctccggctgaacatagt
tatgat--------------------------------------------------------------------------
--------------------------------------------------------------------------------
--------------------------------------------------------------------------------
--------------------------------------------------------------------------------
--------------------------------------------------------------------------------
--------------------------------------------------------------------------------
-----------------tggtcatacaattgttcaatgattatggggaggatttgctgtggataatgccactttaacccg
attttttgctttacattttttaataccttttatagtagcagctatagttataattcatttattattcttacatcaaactg
gatcaaataatcctttaggaacaaatagtaatattgataaatcacctttycatccttatttttctttaaaagactctgta
ggtttcattgtattaacaataattccttataattttaattttaattaatccttatatactaggagatccagataatttta
caccagccaacccatta-ttactcctattca-------------------------------------------------
--------------------------------------------------------------------------------
--------------------------------------------------------------------------------
--------------------------------------------------------------------------------
--------------------------------------------------------------------------------
--------------------------------------------------------------------------------
--------------------------------------------------------------------------------
--------------------------------------------------------------------------------
--------------------------------------------------------------------------------
--------------------------------------------------------------------------------
--------------------------------------------------------------------------------
--------------------------------------------------------------------------------
--------------------------------------------------------------------------------
--------------------------------------------------------------------------------
--------------------------------------------------------------------------------
--------------------------------------------------------------------------------
--------------------------------------------------------------------------------
--------------------------------------------------------------------------------
--------------------------------------------------------------------------------
--------------------------------------------------------------------------------
--------------------------------------------------------------------------------
--------------------------------------------------------------------------------
--------------------------------------------------------------------------------
--------------------------------------------------------------------------------
--------------------------------------------------------------------------------
--------------------------------------------------------------------------------
--------------------------------------------------------------------------------
--------------------------------------------------------------------------------
--------------------------------------------------------------------------------
--------------------------------------------------------------------------------
--------------------------------------------------------------------------------
--------------------------------------------------------------------------------
--------------------------------------------------------------------------------
--------------------------------------------------------------------------------
--------------------------------------------------------------------------------
--------------------------------------------------------------------------------
--------------------------------------------------------------------------------
--------------------------------------------------------------------------------
--------------------------------------------------------------------------------
--------------------------------------------------------------------------------
--------------------------------------------------------------------------------
--------------------------------------------------------------------------------
--------------------------------------------------------------------------------
--------------------------------------------------------------------------------
--------------------------------------------------------------------------------
--------------------------------------------------------------------------------
--------------------------------------------------------------------------------
--------------------------------------------------------------------------------
--------------------------------------------------------------------------------
--------------------------------------------------------------------------------
--------------------------------------------------------------------------------
--------------------------------------------------------------------------------
--------------------------------------------------------------------------------
--------------------------------------------------------------------------------
--------------------------------------------------------------------------------
--------------------------------------------------------------------------------
--------------------------------------------------------------------------------
--------------------------------------------------------------------------------
--------------------------------------------------------------------------------
--------------------------------------------------------------------------------
--------------------------------------------------------------------------------
--------------------------------------------------------------------------------
--------------------------------------------------------------------------------
--------------------------------------------------------------------------------
--------------------------------------------------------------------------------
--------------------------------------------------------------------------------
--------------------------------------------------------------------------------
--------------------------------------------------------------------------------
--------------------------------------------------------------------------------
--------------------------------------------------------------------------------
--------------------------------------------------------------------------------
--------------------------------------------------------------------------------
--------------------------------------------------------------------------------
--------------------------------------------------------------------------------
--------------------------------------------------------------------------------
--------------------------------------------------------------------------------
--------------------------------------------------------------------------------
--------------------------------------------------------------------------------
--------------------------------------------------------------------------------
--------------------------------------------------------------------------------
--------------------------------------------------------------------------------
--------------------------------------------------------------------------------
-------------------------------------------------------
>Helictopleurus_giganteus
--------------------------------------------------------------------------------
--------------------------------------------------------------------------------
--------------------------------------------------------------------------------
--------------------------------------------------------------------------------
--------------------------------------------accctattataa-taaatgtaaatt-------taaa
tatcagagtagtattag-ctatattcttgaaatttaaaaaatttggcggtattttagtcttttcagaggaacctgtccta
taattgataatccacgataagttttacttaatttaaaagtttatatatcgtcgtagtttgaatatcttaaaagag-taa-
taattttcaaaattttatat-ataaaaataaatcagatcaaggtgtagcttataattaag-gagtggtgggttacaataa
atttat-tt--atatggttataatgattcaataaattatttaaagtggatttgaaagtaatatactttatatttaagtgt
atgattaaagctctaaaatatg----------------------------------------------------------
--------------------------------------------------------------------------------
--------------------------------------------------------------------------------
--------------------------------------------------------------------------------
--------------------------------------------------------------------------------
--------------------------------------------------------------------------------
--------------------------------------------------------------------------------
--------------------------------------------------------------------------------
--------------------------------------------------------------------------------
--------------------------------------------------------------------------------
--------------------------------------------------------------------------------
acctgccctatg----atgg----atattaaatggccgcgatattttgatcgtgcaaaggtagcataatcattagttttt
tgattgagaactggaatgaaaggttgaacgagaaaagtactgtctcaatttaa-tttaattagaattttatttttaagtt
aaaaagcttaaatatttttaaaagacgagaagaccctatagagtttaatattta-aa-atttttaaataaatatatagta
t-ata-aatttttatttggttattaaatatttggttggggtgattagaaaattaaaaaaacttttcttaa--atattaac
a-ttaatatatgaaaaattgatcca--tat-ttt-atgattaaaagattaaattac------------------------
--------------------------------------------------------------------------------
--------------------------------------------------------------------------------
--------------------------------------------------------------------------------
------------------------------------------------------------caaaaataacgatacgggac
tcatccgaggccccgtaatcggaatgagtacactctaaaccctttaacgaggatcaattggagggcaagtctggtgccag
cagccgcggtaacaccagctccaatagcgtatattaaagttgttgcggttaaaaagctcgtagtcgaatttgtgtcccgc
gccgccggttcatcgctcgcggtgttaactggcgtgtccgcggg-acgtcctgccggtgggcttag--ctttcgggcggc
ccaatctcaatcccaccgcggtgctctttactgagtgtcgaggtgggccggcacgtttactttgaacaaattagagtgct
taaagcaggctaaaatatcgcctgaatactgtgtgcatggaataatggaataggacctcggttctattttgttggttttc
ggaaccccgaggtaatgattaataggaacggatgggggcattcgtattgcgacgttagaggtgaaattcttggatcgtcg
caagacggacagaagcgaaagcatttgccaaaaacgttttcattgatcaagaacgaaagttagaggttcgaaggcgatca
gataccgccctagttctaaccataaacgatgccagctagcgatccgccgacgttcctccgatgactcggcgggcagcttc
cgggaaaccaaagcttttgggatccgggggaagtatggttgcaaagctgaaacttaaaggaattgacggaagggcaccac
caggagtggagcctgcggcttaatttgactcaacacgggaaacctcaccaggcccggacaccggaaggattgacagattg
agag-gaaacacggaccaaggagtctagcatgtgcgcgagtcattgggactctaa-taaacctaaaggcgcaatgaaagt
aaaagtccgccttgtgcggacgtagggaggatgggaccgttctcg-gacggaccccgcactcccggggcgtctcgttctc
atcgcgagaagaggcgcacctagagcgtacacgctgggacccgaaagatggtgaactatgcctggtcaggacgaagtcag
gggaaaccctgatggaggtccgtagcgattctgacgtgcaaatcgatcgtcggaactgggtataggggcgaaagactaat
cgaaccttctagtagctgg-------------------------------------------------------------
--------------------------------------------------------------------------------
--------------------------------------------------------------------------------
--------------------------------------------------------------------------------
--------------------------------------------------------------------------------
--------------------------------------------------------------------------------
--------------------------------------------------------------------------------
--------------------------------------------------------------------------------
--------------------------------------------------------------------------------
--------------------------------------------------------------------------------
--------------------------------------------------------------------------------
--------------------------------------------------------------------------------
--------------------------------------------------------------------------------
--------------------------------------------------------------------------------
--------------------------------------------------------------------------------
--------------------------------------------------------------------------------
--------------------------------------------------------------------------------
--------------------------------------------------------------------------------
--------------------------------------------------------------------------------
--------------------------------------------------------------------------------
--------------------------------------------------------------------------------
--------------------------------------------------------------------------------
--------------------------------------------------------------------------------
--------------------------------------------------------------------------------
----------------------------------------attgctacttgaaaaagaactcttctacaagatgctgcat
cacctttaatagaacaattaattttttttcacaaccacgcactattgattttattaataattacagtaacagtaagttat
ataatattaactttattttttaataaatttaattaccgatatttattagaaggtcaaactattgaaattatttgaactat
tattcctgctattactttaatttttattgccttaccttctttacaattattatatcttttagatgaaattaacaacccta
taatttctattaaaacaattggtcatcaatgatattgatcatatgaatactctgattttaaaaaattagaatttgattct
tatataattcctacaaatgaaataaaaattaataattttcgattattagatgtcgataaccgaacaattttaccatttaa
tacgcaaattcgaatattagttacagcggcagatgtaattcactcttgaacgatccccgctttaagagtaaaaattgatg
caactcctggacgattaaaccaaattagatttattataaatcgaaca-ggattattttttggacaatgttcagaaatttg
cggagcaaatcatagtttcatacctattgttgttgagagtatttctataaaatattttattaaatgaataaa--------
--------------------------------------------------------------------------------
--------------------------------------------------------------------------------
--------------------------------------------------------------------------------
--------------------------------------------------------------------------------
--------------------------------------------------------------------------------
--------------------------------------------------------------------------------
--------------------------------------------------------------------------------
--------------------------------------------------------------------------------
--------------------------------------------------------------------------------
------------------------------------gatttggaataatttcccatattattagacaagagagaagaaaa
aaagaaacctttgggacattgggtataatttatgcaataatagcaattggattattgggatttattgtttgagctcatca
catatttacagttggtatagatgtagatactcgagcctactttacttcagctactataattatcgcagttccaacaggaa
ttaaaatttttagatgattagcaacattacacggaactcaattaaattattctccttctataatttgagctttagggttt
gtatttttatttacagtggggggattaacaggagttgtattagctaattcttctattgatattgttcttcatgacacata
ttatgttgttgcccattttcattatgttttatctataggagctgtattcgctattatagccggatttgttcattgatttc
ctttatttacaggattaatcataaatcaaaaatacttgaaaattcaatttttaattatatttattggggttaatataact
tttttcccccaacattttttaggattaagaggaatacctcggcgatattctgattatcctgatgcttatacaacttgaaa
tattatttcatcaattggatcaataatttcattaattagtatttttttatttttatttattatttgagataggttttcat
ctatacgaaaatctctttcaacattaaatataccctcatcaattgaatgaatacaaaaaataccccctgctgaacataga
tatgat--------------------------------------------------------------------------
--------------------------------------------------------------------------------
--------------------------------------------------------------------------------
--------------------------------------------------------------------------------
--------------------------------------------------------------------------------
--------------------------------------------------------------------------------
-----------------aggccatataattgtacaatgattatgrggaggatttgctgtagataatgcaactttaacacg
attttttgctttacactttcttataccttttattgtagcagccatagttataattcatttactattcctccaccaaactg
ggtctaataacccattaggtacaaatagaaatattgataaatcccctttccacccatatttctctttaaaagactcagta
ggatttattgtattaataataatt-attataatattagtattaatcaatccttatatattaggagacccggataatttta
ccccagctaatcccctggtcactcctatcca-------------------------------------------------
--------------------------------------------------------------------------------
--------------------------------------------------------------------------------
--------------------------------------------------------------------------------
--------------------------------------------------------------------------------
--------------------------------------------------------------------------------
--------------------------------------------------------------------------------
--------------------------------------------------------------------------------
--------------------------------------------------------------------------------
--------------------------------------------------------------------------------
--------------------------------------------------------------------------------
--------------------------------------------------------------------------------
--------------------------------------------------------------------------------
--------------------------------------------------------------------------------
--------------------------------------------------------------------------------
--------------------------------------------------------------------------------
--------------------------------------------------------------------------------
--------------------------------------------------------------------------------
--------------------------------------------------------------------------------
--------------------------------------------------------------------------------
--------------------------------------------------------------------------------
--------------------------------------------------------------------------------
--------------------------------------------------------------------------------
--------------------------------------------------------------------------------
--------------------------------------------------------------------------------
--------------------------------------------------------------------------------
--------------------------------------------------------------------------------
--------------------------------------------------------------------------------
--------------------------------------------------------------------------------
--------------------------------------------------------------------------------
--------------------------------------------------------------------------------
--------------------------------------------------------------------------------
--------------------------------------------------------------------------------
--------------------------------------------------------------------------------
--------------------------------------------------------------------------------
--------------------------------------------------------------------------------
--------------------------------------------------------------------------------
--------------------------------------------------------------------------------
--------------------------------------------------------------------------------
--------------------------------------------------------------------------------
--------------------------------------------------------------------------------
--------------------------------------------------------------------------------
--------------------------------------------------------------------------------
--------------------------------------------------------------------------------
--------------------------------------------------------------------------------
--------------------------------------------------------------------------------
--------------------------------------------------------------------------------
--------------------------------------------------------------------------------
--------------------------------------------------------------------------------
--------------------------------------------------------------------------------
--------------------------------------------------------------------------------
--------------------------------------------------------------------------------
--------------------------------------------------------------------------------
--------------------------------------------------------------------------------
--------------------------------------------------------------------------------
--------------------------------------------------------------------------------
--------------------------------------------------------------------------------
--------------------------------------------------------------------------------
--------------------------------------------------------------------------------
--------------------------------------------------------------------------------
--------------------------------------------------------------------------------
--------------------------------------------------------------------------------
--------------------------------------------------------------------------------
--------------------------------------------------------------------------------
--------------------------------------------------------------------------------
--------------------------------------------------------------------------------
--------------------------------------------------------------------------------
--------------------------------------------------------------------------------
--------------------------------------------------------------------------------
--------------------------------------------------------------------------------
--------------------------------------------------------------------------------
--------------------------------------------------------------------------------
--------------------------------------------------------------------------------
--------------------------------------------------------------------------------
--------------------------------------------------------------------------------
--------------------------------------------------------------------------------
--------------------------------------------------------------------------------
--------------------------------------------------------------------------------
--------------------------------------------------------------------------------
--------------------------------------------------------------------------------
--------------------------------------------------------------------------------
--------------------------------------------------------------------------------
-------------------------------------------------------
>Helictopleurus_marsyas
--------------------------------------------------------------------------------
--------------------------------------------------------------------------------
--------------------------------------------------------------------------------
--------------------------------------------------------------------------------
--------------------------------------------accctattataa-aaaatgtaaatta------gaaa
tattagagtagtattag-ttatattcttgaaatttaaaaaatttggcggtattttagtcttttcagaggaacctgtcttg
taattgataatccacgataagttttacttaatttacaagtttatatatcgtcgtaggttgaatatcttaaaagggttat-
taatattcatgatttaagat-aataaaataaatcagatcaaggtgtagcttataattaag-gagtgatgggttacaataa
atttat-tt--atatagttataatattttaatagattatttaaagtggatttgagagtaatatattttatattaaagtat
atgattgaagctctaaaatatg----------------------------------------------------------
--------------------------------------------------------------------------------
--------------------------------------------------------------------------------
--------------------------------------------------------------------------------
--------------------------------------------------------------------------------
--------------------------------------------------------------------------------
--------------------------------------------------------------------------------
--------------------------------------------------------------------------------
--------------------------------------------------------------------------------
--------------------------------------------------------------------------------
--------------------------------------------------------------------------------
acctgccctatg----atat----atattaaatggccgcgatattttgatcgtgcaaaggtagcataatcattagttttt
taattgagaactggtatgaaaggttgaacgaaaaaaaaactgtctcaatttaa-tttaattagaattttatttttaagta
aaaaagcttaaatatatttaaaagacgagaagaccctatagagttttataatta-at-attataaaaaaaatatttagta
t-ata-aatttttatttttttattaattatttagttggggtgattgaaaaatttaataaacttttttttattattgtaac
a-ttaatatatgataaattgatcca--tat-ttt-atgattaaaagattaaattac------------------------
--------------------------------------------------------------------------------
--------------------------------------------------------------------------------
--------------------------------------------------------------------------------
------------------------------------------------------------caaaaataacgatacgggac
tcatccgaggccccgtaatcggaatgagtacactctaaaccctttaacgaggatcaattggagggcaagtctggtgccag
cagccgcggtaacaccagctccaatagcgtatattaaagttgttgcggttaaaaagctcgtagtcgaatttgtgtcccgc
gccgccggttcatcgctcgcggtgttaactggcgtgtccgcggg-acgtcctgccggtgggcttag--ctctcgggcggc
ccaatctcaatcccaccgcggtgctctttactgagtgtcgaggtgggccggcacgtttactttgaacaaattagagtgct
taaagcaggctaaaatatcgcctgaatactgtgtgcatggaataatggaataggacctcggttctattttgttggttttc
ggaaccccgaggtaatgattaataggaacggatgggggcattcgtattgcgacgttagaggtgaaattcttggatcgtcg
caagacggacagaagcgaaagcatttgccaaaaacgttttcattgatcaagaacgaaagttagaggttcgaaggcgatca
gataccgccctagttctaaccataaacgatgccagctagcgatccgccgacgttcctccgatgactcggcgggcagcttc
cgggaaaccaaagcttttgggatccgggggaagtatggttgcaaagctgaaacttaaaggaattgacggaagggcaccac
caggagtggagcctgcggcttaatttgactcaacacgggaaacctcaccaggcccggacaccggaaggattgacagattg
agag-gaaacacggaccaaggagtctagcatgtgcgcgagtcattgggactctaa-taaacctaaaggcgcaatgaaagt
aaaagtccgccttgtgcggacgtagggaggatgggaccgttctcg-gacggaccccgcactcccggggcgtctcgttctc
atcgcgagaagaggcgcacctagagcgtacacgctgggacccgaaagatggtgaactatgcctggtcaggacgaagtcag
gggaaaccctgatggaggtccgtagcgattctgacgtgcaaatcgatcgtcggaactgggtataggggcgaaagactaat
cgaaccttctagtagctgg-------------------------------------------------------------
--------------------------------------------------------------------------------
--------------------------------------------------------------------------------
--------------------------------------------------------------------------------
--------------------------------------------------------------------------------
--------------------------------------------------------------------------------
--------------------------------------------------------------------------------
--------------------------------------------------------------------------------
--------------------------------------------------------------------------------
--------------------------------------------------------------------------------
--------------------------------------------------------------------------------
--------------------------------------------------------------------------------
--------------------------------------------------------------------------------
--------------------------------------------------------------------------------
--------------------------------------------------------------------------------
--------------------------------------------------------------------------------
--------------------------------------------------------------------------------
--------------------------------------------------------------------------------
--------------------------------------------------------------------------------
--------------------------------------------------------------------------------
--------------------------------------------------------------------------------
--------------------------------------------------------------------------------
--------------------------------------------------------------------------------
--------------------------------------------------------------------------------
----------------------------------------attgctacttgaaaaagaactcttctacaggatgctgcat
cacctttaatagaacaactaattttttttcataatcatgctttattaattttattaataatcacagtaacagtaagatat
ataatattaactttattttttaataaatttaattatcgatttttattagaaggacaaactatcgaaattatttgaactat
tattcctgctattactttaatttttattgctttaccttctttacaattattgtatcttttagatgaaattaataatccta
taatttctattaaaacaattggccatcaatgatactgatcatatgaatattcagattttaaaaaattagaatttgattct
tatataattcctactaatgaaataaaaattgataattttcgattattagatgttgataatcgaacaattcttccattcaa
tactcaaattcgtatattagtaacagcagcagacgttattcattcttgaacaatcccagctttaagagtaaaaattgatg
ccactcctggacgactaaatcaaattagatttattataaatcgaact-ggattattttttggacaatgttcagaaatttg
cggtgcaaatcatagatttatacctattgttgtagaaagaatttctataaaatattttattaaatgaataaa--------
--------------------------------------------------------------------------------
--------------------------------------------------------------------------------
--------------------------------------------------------------------------------
--------------------------------------------------------------------------------
--------------------------------------------------------------------------------
--------------------------------------------------------------------------------
--------------------------------------------------------------------------------
--------------------------------------------------------------------------------
--------------------------------------------------------------------------------
------------------------------------gattcggaataatttctcatattattagacaagaaagaagaaaa
aaagaaacttttggaactttaggaataatttatgcaataatagcaattggattattaggttttattgtttgagctcatca
tatatttacagttggtatagatgttgatacacgagcttatttcacttctgctactataattattgctgttcctacaggaa
tcaaaatttttagatgattagcaacattacatggaactcaattaaattattcaccttctataatttgagctttaggattc
gtatttttattcacagtaggaggattaacaggtgtagtattagctaattcttcaattgatattgttttacatgacactta
ttatgttgttgctcattttcattatgttttatctataggagctgtatttgcaattatagcaggatttattcattgatttc
cattatttacaggattaactataaatcaaaaatatttaaaaattcaatttttaattatatttattggagtaaatataact
ttttttcctcaacattttttaggactaagaggaataccccgacgatactctgattaccctgatgcctatacaacttgaaa
tattatttcatcaattggctctataatttcattaattagaatttttttatttttatttattatttgagatagattttcat
caatacgaaaatctttaagaacattaaatatacctacatcaattgaatgaatacaaaaaatacccccagctgaacataga
tataat--------------------------------------------------------------------------
----------------------------------------------------------------ctttgcttaataatcc
aaattttaacaggaattttcttagctatgcattatactcctaatgtagatttagcttttaatagagtagttcatatttgt
cgagatgtaaatttcggatgattaattcgaactctacatgctaatggtgcaagatttttctttatttgtttatatcttca
tattggccgaggactatattatagatcttataatcttcatttaacatgaactattggagtattaattctttttctagtta
tagcaactgctttcttaggatatgttttaccttgaggacaaatatctttttgaggagctacagttattactaatttagtt
tctgctattccttatataggccatataattgtacaatgattatgaggaggatttgctgtagataatgcaactttaactcg
attttttgccttacattttttaataccttttattgttgcagctatagttataattcatttattatttcttcaccaaactg
gatctaataatcctttaggaacaaatagaaatattgacaaatccccatttcatccttatttctcattaaaagattcagta
ggctttattgtattaataataata-attataatattagtgttaattaatccttatatattaggagatccggataatttca
caccagctaatcccttagttactccaattcatattcaaccagaatg----------------------------------
--------------------------------------------------------------------------------
--------------------------------------------------------------------------------
--------------------------------------------------------------------------------
--------------------------------------------------------------------------------
--------------------------------------------------------------------------------
--------------------------------------------------------------------------------
--------------------------------------------------------------------------------
--------------------------------------------------------------------------------
--------------------------------------------------------------------------------
--------------------------------------------------------------------------------
--------------------------------------------------------------------------------
--------------------------------------------------------------------------------
--------------------------------------------------------------------------------
--------------------------------------------------------------------------------
--------------------------------------------------------------------------------
--------------------------------------------------------------------------------
--------------------------------------------------------------------------------
--------------------------------------------------------------------------------
--------------------------------------------------------------------------------
--------------------------------------------------------------------------------
--------------------------------------------------------------------------------
--------------------------------------------------------------------------------
--------------------------------------------------------------------------------
--------------------------------------------------------------------------------
--------------------------------------------------------------------------------
--------------------------------------------------------------------------------
--------------------------------------------------------------------------------
--------------------------------------------------------------------------------
--------------------------------------------------------------------------------
--------------------------------------------------------------------------------
--------------------------------------------------------------------------------
--------------------------------------------------------------------------------
--------------------------------------------------------------------------------
--------------------------------------------------------------------------------
--------------------------------------------------------------------------------
--------------------------------------------------------------------------------
--------------------------------------------------------------------------------
--------------------------------------------------------------------------------
--------------------------------------------------------------------------------
--------------------------------------------------------------------------------
--------------------------------------------------------------------------------
--------------------------------------------------------------------------------
--------------------------------------------------------------------------------
--------------------------------------------------------------------------------
--------------------------------------------------------------------------------
--------------------------------------------------------------------------------
--------------------------------------------------------------------------------
--------------------------------------------------------------------------------
--------------------------------------------------------------------------------
--------------------------------------------------------------------------------
--------------------------------------------------------------------------------
--------------------------------------------------------------------------------
--------------------------------------------------------------------------------
--------------------------------------------------------------------------------
--------------------------------------------------------------------------------
--------------------------------------------------------------------------------
--------------------------------------------------------------------------------
--------------------------------------------------------------------------------
--------------------------------------------------------------------------------
--------------------------------------------------------------------------------
--------------------------------------------------------------------------------
--------------------------------------------------------------------------------
--------------------------------------------------------------------------------
--------------------------------------------------------------------------------
--------------------------------------------------------------------------------
--------------------------------------------------------------------------------
--------------------------------------------------------------------------------
--------------------------------------------------------------------------------
--------------------------------------------------------------------------------
--------------------------------------------------------------------------------
--------------------------------------------------------------------------------
--------------------------------------------------------------------------------
--------------------------------------------------------------------------------
--------------------------------------------------------------------------------
--------------------------------------------------------------------------------
--------------------------------------------------------------------------------
--------------------------------------------------------------------------------
--------------------------------------------------------------------------------
--------------------------------------------------------------------------------
--------------------------------------------------------------------------------
--------------------------------------------------------------------------------
-------------------------------------------------------
>Helictopleurus_multimaculatus
--------------------------------------------------------------------------------
--------------------------------------------------------------------------------
--------------------------------------------------------------------------------
--------------------------------------------------------------------------------
--------------------------------------------accctattataa-aaaaagtaaata--------gtt
tattagggtagtattag-ttatattcttgaaatttaaaaaatttggcggtattttagtcttttcagaggaacctgtccaa
taatcgataatccacgattaaatatacttgatttacaaatttacatatcgtcgtagtttgaatatcttatcaggg-tta-
taatattcaaaatttattatttataaaaaaaatcagatcaaggtgtagtttataattaag-aggagatgggttacaataa
atttat-tt--aaatggttataataattagaattattatttaaattggatttgaaagtaatatatttaat-ttaatttat
atgattaaagctctaaaatatg----------------------------------------------------------
--------------------------------------------------------------------------------
--------------------------------------------------------------------------------
--------------------------------------------------------------------------------
--------------------------------------------------------------------------------
--------------------------------------------------------------------------------
--------------------------------------------------------------------------------
--------------------------------------------------------------------------------
--------------------------------------------------------------------------------
--------------------------------------------------------------------------------
--------------------------------------------------------------------------------
acctgccctatg----at------aaattaaatggccgcgatattttgatcgtgcaaaggtagcataatcattagtttct
taattaggaactggaatgaaaggttgaacgaggaaaaaactgtctcaatttaa-tttaatttgaattttatatttaagta
aaaaagcttaaataattttaaaagacgagaagaccctatagagtttaatattta-at-agtttgtaaaaaatgtagtata
t--aa-aattttatttatttatttaagtatttaattggggtgattgaaaaatttaataaactttttttaa-aacataaac
a-tttatatatgattaattgatcca--taa-ttt-gtgattataagattaaattac------------------------
--------------------------------------------------------------------------------
--------------------------------------------------------------------------------
--------------------------------------------------------------------------------
------------------------------------------------------------caaaaataacgatacgggac
tcatccgaggccccgtaatcggaatgagtacactctaaaccctttaacgaggatcaattggagggcaagtctggtgccag
cagccgcggtaacaccagctccaatagcgtatattaaagttgttgcggttaaaaagctcgtagtcgaatttgtgtcccgc
gccgccggttcatcgctcgcggtgttaactggcgtgtccgcggg-acgtcctgccggtgggcttag--ctttcgggcggc
ccaatctcaatcccaccgcggtgctctttactgagtgtcgaggtgggccggcacgtttactttgaacaaattagagtgct
taaagcaggctaaaatatcgcctgaatactgtgtgcatggaataatggaataggacctcggttctattttgttggttttc
ggaaccccgaggtaatgattaataggaacggatgggggcattcgtattgcgacgttagaggtgaaattcttggatcgtcg
caagacggacagaagcgaaagcatttgccaaaaacgttttcattgatcaagaacgaaagttagaggttcgaaggcgatca
gataccgccctagttctaaccataaacgatgccagctagcgatccgccgacgttcctccgatgactcggcgggcagcttc
cgggaaaccaaagcttttgggatccgggggaagtatggttgcaaagctgaaacttaaaggaattgacggaagggcaccac
caggagtggagcctgcggcttaatttgactcaacacgggaaacctcaccaggcccggacaccggaaggattgacagattg
agag-gaaacacggaccaaggagtctagcatgtgcgcgagtcattgggactctaa-taaacctaaaggcgcaatgaaagt
aaaagtccgccttgtgcggacgtagggaggatgggaccgttctcg-gacggaccccgcactcccggggcgtctcgttctc
atcgcgagaagaggcgcacctagagcgtacacgctgggacccgaaagatggtgaactatgcctggtcaggacgaagtcag
gggaaaccctgatggaggtccgtagcgattctgacgtgcaaatcgatcgtcggaactgggtataggggcgaaagactaat
cgaaccttctagtagctgg-------------------------------------------------------------
--------------------------------------------------------------------------------
--------------------------------------------------------------------------------
--------------------------------------------------------------------------------
--------------------------------------------------------------------------------
--------------------------------------------------------------------------------
--------------------------------------------------------------------------------
--------------------------------------------------------------------------------
--------------------------------------------------------------------------------
--------------------------------------------------------------------------------
--------------------------------------------------------------------------------
--------------------------------------------------------------------------------
--------------------------------------------------------------------------------
--------------------------------------------------------------------------------
--------------------------------------------------------------------------------
--------------------------------------------------------------------------------
--------------------------------------------------------------------------------
--------------------------------------------------------------------------------
--------------------------------------------------------------------------------
--------------------------------------------------------------------------------
--------------------------------------------------------------------------------
--------------------------------------------------------------------------------
--------------------------------------------------------------------------------
--------------------------------------------------------------------------------
--------------------------------------------------------------------------------
--------------------------------------------------------------------------------
--------------------------------------------------------------------------------
--------------------------------------------------------------------------------
--------------------------------------------------------------------------------
--------------------------------------------------------------------------------
--------------------------------------------------------------------------------
--------------------------------------------------------------------------------
--------------------------------------------------------------------------------
--------------------------------------------------------------------------------
--------------------------------------------------------------------------------
--------------------------------------------------------------------------------
--------------------------------------------------------------------------------
--------------------------------------------------------------------------------
--------------------------------------------------------------------------------
--------------------------------------------------------------------------------
--------------------------------------------------------------------------------
--------------------------------------------------------------------------------
------------------------------------------------tttcacatattattagacaagaaagaaataaa
aaagaaacttttggaacattaggaataatctatgctataatagcaattggtttactaggattcattgtttgagcccatca
tatatttacagtaggaatagatgtggatacccgagcctatttcacttcagctactataattattgccgtaccaacaggta
ttaaaatttttagatgattagctacattacatggaactcaattaaattattcaccttcaataatttgagctttaggattc
gtatttctatttacagtaggaggattaacaggagtaattttagctaattcatctattgatattgtattacatgataccta
ttatgtagtagctcattttcattatgtattatctataggtgcagttttcgcaattatagctggatttgtccactgatttc
ccctatttacaggattaataataaaccaaaaatttttaaaaattcaatttttaattatatttattggagt----------
--------------------------------------------------------------------------------
--------------------------------------------------------------------------------
--------------------------------------------------------------------------------
--------------------------------------------------------------------------------
----------------------------------------------------------------ttatgtttaattgtac
aaattttaactggattatttttagctatacattacactgcagatattaacttagcttttaatagtgtaaatcatatctgt
cgagatgtaaattatggttgattattacgaacattacacgctaatggagcatcatttttttttatttgcatttacttaca
tattggacgaggaatttattatggatcatacttatttattccaacttgattagtaggagtaattattttatttttagtaa
taggaacagcttttataggatatgttttaccttgaggacaaatatcattttgaggagcaaccgttattacaaatttatta
tctgctattccatatttaggtatagatttagttcaatgagtatgaggaggattcgctgttgataatgctacattaacacg
attttttacatttcattttattttaccatttattgttcttgctataactataattcatctattatttttacaccaaacag
gatcaaataatcctattggagtaaattctaatgtagataaaattccatttcatccatatttttcttatagggatttagta
ggatttttaattatattaatatta-ttaattcttcttacattaattaatccttatttattaggagatccagataatttca
ttccagctaatccattagtaactcctgtacatattcaacctgaatg----------------------------------
--------------------------------------------------------------------------------
--------------------------------------------------------------------------------
--------------------------------------------------------------------------------
--------------------------------------------------------------------------------
--------------------------------------------------------------------------------
--------------------------------------------------------------------------------
--------------------------------------------------------------------------------
--------------------------------------------------------------------------------
--------------------------------------------------------------------------------
--------------------------------------------------------------------------------
--------------------------------------------------------------------------------
--------------------------------------------------------------------------------
--------------------------------------------------------------------------------
--------------------------------------------------------------------------------
--------------------------------------------------------------------------------
--------------------------------------------------------------------------------
--------------------------------------------------------------------------------
--------------------------------------------------------------------------------
--------------------------------------------------------------------------------
--------------------------------------------------------------------------------
--------------------------------------------------------------------------------
--------------------------------------------------------------------------------
--------------------------------------------------------------------------------
--------------------------------------------------------------------------------
--------------------------------------------------------------------------------
--------------------------------------------------------------------------------
--------------------------------------------------------------------------------
--------------------------------------------------------------------------------
--------------------------------------------------------------------------------
--------------------------------------------------------------------------------
--------------------------------------------------------------------------------
--------------------------------------------------------------------------------
--------------------------------------------------------------------------------
--------------------------------------------------------------------------------
--------------------------------------------------------------------------------
--------------------------------------------------------------------------------
--------------------------------------------------------------------------------
--------------------------------------------------------------------------------
--------------------------------------------------------------------------------
--------------------------------------------------------------------------------
--------------------------------------------------------------------------------
--------------------------------------------------------------------------------
--------------------------------------------------------------------------------
--------------------------------------------------------------------------------
--------------------------------------------------------------------------------
--------------------------------------------------------------------------------
--------------------------------------------------------------------------------
--------------------------------------------------------------------------------
--------------------------------------------------------------------------------
--------------------------------------------------------------------------------
--------------------------------------------------------------------------------
--------------------------------------------------------------------------------
--------------------------------------------------------------------------------
--------------------------------------------------------------------------------
--------------------------------------------------------------------------------
--------------------------------------------------------------------------------
--------------------------------------------------------------------------------
--------------------------------------------------------------------------------
--------------------------------------------------------------------------------
--------------------------------------------------------------------------------
--------------------------------------------------------------------------------
--------------------------------------------------------------------------------
--------------------------------------------------------------------------------
--------------------------------------------------------------------------------
--------------------------------------------------------------------------------
--------------------------------------------------------------------------------
--------------------------------------------------------------------------------
--------------------------------------------------------------------------------
--------------------------------------------------------------------------------
--------------------------------------------------------------------------------
--------------------------------------------------------------------------------
--------------------------------------------------------------------------------
--------------------------------------------------------------------------------
--------------------------------------------------------------------------------
--------------------------------------------------------------------------------
--------------------------------------------------------------------------------
--------------------------------------------------------------------------------
--------------------------------------------------------------------------------
--------------------------------------------------------------------------------
--------------------------------------------------------------------------------
--------------------------------------------------------------------------------
-------------------------------------------------------
>Helictopleurus_neoamplicollis
--------------------------------------------------------------------------------
--------------------------------------------------------------------------------
--------------------------------------------------------------------------------
--------------------------------------------------------------------------------
--------------------------------------------accctattataa-aaaatataaatt-------aagt
tattagagtagtattag-ttatattcttgaaatttaaaaaatttggcggtattttagtcttttcagaggaacctgttttg
taatcgataatccacgattaattttacttaatttacaagtttatatatcgtcgtagatagaatattataataatataaa-
taatattcataatttataattaataaaagaaatcagatcaaggtgtagtttataattaag-gagtaatgggttacaataa
aattat-ttaaaaatggttttaataattaaaattattaaataaagtggatttggaagtaatatatttaat-ttaaaatat
atgataaaagctctaaaatatg----------------------------------------------------------
--------------------------------------------------------------------------------
--------------------------------------------------------------------------------
--------------------------------------------------------------------------------
--------------------------------------------------------------------------------
--------------------------------------------------------------------------------
--------------------------------------------------------------------------------
--------------------------------------------------------------------------------
--------------------------------------------------------------------------------
--------------------------------------------------------------------------------
--------------------------------------------------------------------------------
acctgccctatg----ataa----ttattaaatggccgcgatattttgatcgtgcaaaggtagcataatcattagttttt
taattaagaactggaatgaaaggttgaacgagaaaaaaactgtctcaatttaa-tttaattagaattttatttttaagta
aaaaagcttaaatatttttaaaagacgagaagaccctatagagttttatattta-attaagttttaaaaaaattttagta
t--tt-aattttttataaattattaaatatttagttggggtgacttaaaaattaaataaactttttttta-tagttaaac
a-ttgatatatgagaaattgatcca--taa-ttt-atgattataagattaaattac------------------------
--------------------------------------------------------------------------------
--------------------------------------------------------------------------------
--------------------------------------------------------------------------------
------------------------------------------------------------caaaaataacgatacgggac
tcatccgaggccccgtaatcggaatgagtacactctaaaccctttaacgaggatcaattggagggcaagtctggtgccag
cagccgcggtaacaccagctccaatagcgtatattaaagttgttgcggttaaaaagctcgtagtcgaatttgtgtcccgc
gccgccggttcatcgctcgcggtgttaactggcgtgtccgcggg-acgtcctgccggtgggcttag--cttcagggcggc
ccaatctcaatcccaccgcggtgctctttactgagtgtcgaggtgggccggcacgtttactttgaacaaattagagtgct
taaagcaggctaaaatatcgcctgaatactgtgtgcatggaataatggaataggacctcggttctattttgttggttttc
ggaaccccgaggtaatgattaataggaacggatgggggcattcgtattgcgacgttagaggtgaaattcttggatcgtcg
caagacggacagaagcgaaagcatttgccaaaaacgttttcattgatcaagaacgaaagttagaggttcgaaggcgatca
gataccgccctagttctaaccataaacgatgccagctagcgatccgccgacgttcctccgatgactcggcgggcagcttc
cgggaaaccaaagcttttgggatccgggggaagtatggttgcaaagctgaaacttaaaggaattgacggaagggcaccac
caggagtggagcctgcggcttaatttgactcaacacgggaaacctcaccaggcccggacaccggaaggattgacagattg
agag-gaaacacggaccaaggagtctagcatgtgcgcgagtcattgggactataa-taaacctaaaggcgcaatgaaagt
aaaagtccgccttgtgcggacttagggaggatgggaccgttctcg-gacggacctcgcactcccggggcgtctcgttctc
atcgcgagaagaggcgcacctagagcgtacacgctgggacccgaaagatggtgaactatgcctggtcaggacgaagtcag
gggaaaccctgatggaggtccgtagcgattctgacgtgcaaatcgatcgtcggaactgggtataggggcgaaagactaat
cgaaccttctagtagctgg-------------------------------------------------------------
--------------------------------------------------------------------------------
--------------------------------------------------------------------------------
--------------------------------------------------------------------------------
--------------------------------------------------------------------------------
--------------------------------------------------------------------------------
--------------------------------------------------------------------------------
--------------------------------------------------------------------------------
--------------------------------------------------------------------------------
--------------------------------------------------------------------------------
--------------------------------------------------------------------------------
--------------------------------------------------------------------------------
--------------------------------------------------------------------------------
--------------------------------------------------------------------------------
--------------------------------------------------------------------------------
--------------------------------------------------------------------------------
--------------------------------------------------------------------------------
--------------------------------------------------------------------------------
--------------------------------------------------------------------------------
--------------------------------------------------------------------------------
--------------------------------------------------------------------------------
--------------------------------------------------------------------------------
--------------------------------------------------------------------------------
--------------------------------------------------------------------------------
----------------------------------------attgctacttgaaaaagaacacttctacaagatgctgctt
cacccttaatagaacaattaattttttttcataatcatgctttattaattttattaataattacagttactgtaagatac
atgatattaactttattttttaataaatttaattatcgatttttattggaaggtcaaacaattgaaattatttgaactat
tattccagctattacattaatttttattgctttaccatctctacaattactatatcttcttgatgaaattaataatccaa
taatttctattaaaactattggacatcaatgatattgatcttatgaatattctgattttaaaaaattagaatttgattca
tatataattcctactaatgaaataaatattaataattttcgtttattagatgttgataatcgtacaattttaccttttaa
tactcaaattcgtatattagtaacagctgctgatgttattcattcttgaacaattccagctttaagagtaaaaattgatg
ctacacctggacgattaaatcaaattagatttattataaatcgaact-ggattattttttggrcaatgttcagaaatttg
tggagctaaccatagatttataccaattgttgtagaaagaatttcaataaattattttattaaatgaataaa--------
--------------------------------------------------------------------------------
--------------------------------------------------------------------------------
--------------------------------------------------------------------------------
--------------------------------------------------------------------------------
--------------------------------------------------------------------------------
--------------------------------------------------------------------------------
--------------------------------------------------------------------------------
--------------------------------------------------------------------------------
--------------------------------------------------------------------------------
-------------------------------------------aataatctctcatattattagacaagaaagaagaaaa
aaagaaactttcggaactttaggaataatttatgcaataatagcaattggtttattaggatttattgtttgagcacatca
tatatttacagtaggtatagatgttgatacccgagcatattttacatcagctactataattattgctgtaccaacaggta
ttaaaatttttagatgattagcaactttacatggtacacaattaaattattcaccttcaataatttgagcattaggattt
gtatttttatttacagttggaggattaacaggagttgttctagctaattcttctattgatattgttctacatgatacata
ttatgttgtagcacattttcattatgttctttctataggagcagtatttgctattatagctggatttgttcattgatttc
ctttatttacaggattaattttaaatcaaaaattcttaaaaattcaatttttaatcatatttattggagtaaatataact
tttttcccacaacattttcttggattaagaggaatacctcgacgttattcagattatccagatgcttatacaacctgaaa
tattatttcatcaattggatcaataatttcattagtaagaatttttttatttttatttattatttgagatagtttttcat
caatacgaaaatctattggaactttaaatataactacatctattgaatgaatgcaaaaattaccaccagctgaaca----
--------------------------------------------------------------------------------
--------------------------------------------------------------------------------
--------------------------------------------------------------------------------
--------------------------------------------------------------------------------
--------------------------------------------------------------------------------
--------------------------------------------------------------------------------
-----------------aggtcatataatcgtccaatgattatgaggaggatttgctgttgacaatgctactttaacccg
attttttgcattacattttctaataccttttattgtaactgctatagttataattcatcttttatttcttcaccaaacag
gatctaacaatcctttaggaacaaatagaaatattgataaatctccctttcatccctatttttctttaaaagattcaatt
ggatttattatattaataataatt-attatattattagtacttattaatccctatatactaggagaccctgataatttta
ctcctgctaatcctttagttactccaattca-------------------------------------------------
--------------------------------------------------------------------------------
--------------------------------------------------------------------------------
--------------------------------------------------------------------------------
--------------------------------------------------------------------------------
--------------------------------------------------------------------------------
--------------------------------------------------------------------------------
--------------------------------------------------------------------------------
--------------------------------------------------------------------------------
--------------------------------------------------------------------------------
--------------------------------------------------------------------------------
--------------------------------------------------------------------------------
--------------------------------------------------------------------------------
--------------------------------------------------------------------------------
--------------------------------------------------------------------------------
--------------------------------------------------------------------------------
--------------------------------------------------------------------------------
--------------------------------------------------------------------------------
--------------------------------------------------------------------------------
--------------------------------------------------------------------------------
--------------------------------------------------------------------------------
--------------------------------------------------------------------------------
--------------------------------------------------------------------------------
--------------------------------------------------------------------------------
--------------------------------------------------------------------------------
--------------------------------------------------------------------------------
--------------------------------------------------------------------------------
--------------------------------------------------------------------------------
--------------------------------------------------------------------------------
--------------------------------------------------------------------------------
--------------------------------------------------------------------------------
--------------------------------------------------------------------------------
--------------------------------------------------------------------------------
--------------------------------------------------------------------------------
--------------------------------------------------------------------------------
--------------------------------------------------------------------------------
--------------------------------------------------------------------------------
--------------------------------------------------------------------------------
--------------------------------------------------------------------------------
--------------------------------------------------------------------------------
--------------------------------------------------------------------------------
--------------------------------------------------------------------------------
--------------------------------------------------------------------------------
--------------------------------------------------------------------------------
--------------------------------------------------------------------------------
--------------------------------------------------------------------------------
--------------------------------------------------------------------------------
--------------------------------------------------------------------------------
--------------------------------------------------------------------------------
--------------------------------------------------------------------------------
--------------------------------------------------------------------------------
--------------------------------------------------------------------------------
--------------------------------------------------------------------------------
--------------------------------------------------------------------------------
--------------------------------------------------------------------------------
--------------------------------------------------------------------------------
--------------------------------------------------------------------------------
--------------------------------------------------------------------------------
--------------------------------------------------------------------------------
--------------------------------------------------------------------------------
--------------------------------------------------------------------------------
--------------------------------------------------------------------------------
--------------------------------------------------------------------------------
--------------------------------------------------------------------------------
--------------------------------------------------------------------------------
--------------------------------------------------------------------------------
--------------------------------------------------------------------------------
--------------------------------------------------------------------------------
--------------------------------------------------------------------------------
--------------------------------------------------------------------------------
--------------------------------------------------------------------------------
--------------------------------------------------------------------------------
--------------------------------------------------------------------------------
--------------------------------------------------------------------------------
--------------------------------------------------------------------------------
--------------------------------------------------------------------------------
--------------------------------------------------------------------------------
--------------------------------------------------------------------------------
--------------------------------------------------------------------------------
--------------------------------------------------------------------------------
--------------------------------------------------------------------------------
--------------------------------------------------------------------------------
-------------------------------------------------------
>Helictopleurus_nicollei
--------------------------------------------------------------------------------
--------------------------------------------------------------------------------
--------------------------------------------------------------------------------
--------------------------------------------------------------------------------
--------------------------------------------accctattataa-aaaatgtaaatta------gaaa
tattagagtagtattag-ctatattcttgaaatttaaaaaatttggcggtattttagtcttttcagaggaacctgtcttg
taattgataatccacgataagttttacttaatttacaagtttatatatcgtcgtaggttgaatatcttaaaagag-tat-
taatattcatgatttaagat-aataaaataaatcagatcaaggtgtagcttataattaag-gagtgatgggttacaataa
atttat-tt--atatagttataatattttaatagattatttaaagtggatttgagagtaatatattttatattaaagtat
atgattgaagctctaaaatatg----------------------------------------------------------
--------------------------------------------------------------------------------
--------------------------------------------------------------------------------
--------------------------------------------------------------------------------
--------------------------------------------------------------------------------
--------------------------------------------------------------------------------
--------------------------------------------------------------------------------
--------------------------------------------------------------------------------
--------------------------------------------------------------------------------
--------------------------------------------------------------------------------
--------------------------------------------------------------------------------
acctgccctatgatatatat----atattaaatggccgcgatattttgatcgtgcaaaggtagcataatcattagttttt
taattgagaactggtatgaaaggttgaacgaaaaaaaaactgtctcaatttaa-tttaattagaattttatttttaagta
aaaaagcttaagtatatttaaaagacgagaagaccctatagagttttataatta-at-attataaaaaaaatatttagta
t-ata-aatttttatttttttattaattatttagttggggtgattgaaaaatttaataaactttttttat-tattgtaac
a-ttaatatatgataaattgatcca--tat-ttt-atgattaaaagattaaattac------------------------
--------------------------------------------------------------------------------
--------------------------------------------------------------------------------
--------------------------------------------------------------------------------
------------------------------------------------------------caaaaataacgatacgggac
tcatccgaggccccgtaatcggaatgagtacactctaaaccctttaacgaggatcaattggagggcaagtctggtgccag
cagccgcggtaacaccagctccaatagcgtatattaaagttgttgcggttaaaaagctcgtagtcgaatttgtgtcccgc
gccgccggttcatcgctcgcggtgttaactggcgtgtccgcggg-acgtcctgccggtgggcttag--ctctcgggcggc
ccaatctcaatcccaccgcggtgctctttactgagtgtcgaggtgggccggcacgtttactttgaacaaattagagtgct
taaagcaggctaaaatatcgcctgaatactgtgtgcatggaataatggaataggacctcggttctattttgttggttttc
ggaaccccgaggtaatgattaataggaacggatgggggcattcgtattgcgacgttagaggtgaaattcttggatcgtcg
caagacggacagaagcgaaagcatttgccaaaaacgttttcattgatcaagaacgaaagttagaggttcgaaggcgatca
gataccgccctagttctaaccataaacgatgccagctagcgatccgccgacgttcctccgatgactcggcgggcagcttc
cgggaaaccaaagcttttgggatccgggggaagtatggttgcaaagctgaaacttaaaggaattgacggaagggcaccac
caggagtggagcctgcggcttaatttgactcaacacgggaaacctcaccaggcccggacaccggaaggattgacagattg
agag-gaaacacggaccaaggagtctagcatgtgcgcgagtcattgggactctaa-taaacctaaaggcgcaatgaaagt
aaaagtccgccttgtgcggacgtagggaggatgggaccgttctcg-gacggaccccgcactcccggggcgtctcgttctc
atcgcgagaagaggcgcacctagagcgtacacgctgggacccgaaagatggtgaactatgcctggtcaggacgaagtcag
gggaaaccctgatggaggtccgtagcgattctgacgtgcaaatcgatcgtcggaactgggtataggggcgaaagactaat
cgaaccttctagtagctgg-------------------------------------------------------------
--------------------------------------------------------------------------------
--------------------------------------------------------------------------------
--------------------------------------------------------------------------------
--------------------------------------------------------------------------------
--------------------------------------------------------------------------------
--------------------------------------------------------------------------------
--------------------------------------------------------------------------------
--------------------------------------------------------------------------------
--------------------------------------------------------------------------------
--------------------------------------------------------------------------------
--------------------------------------------------------------------------------
--------------------------------------------------------------------------------
--------------------------------------------------------------------------------
--------------------------------------------------------------------------------
--------------------------------------------------------------------------------
--------------------------------------------------------------------------------
--------------------------------------------------------------------------------
--------------------------------------------------------------------------------
--------------------------------------------------------------------------------
--------------------------------------------------------------------------------
--------------------------------------------------------------------------------
--------------------------------------------------------------------------------
--------------------------------------------------------------------------------
----------------------------------------attgctacttgaaaaagaactcttctacaagatgctgcat
cacctttaatagaacaactaattttttttcataatcatgctttattaattttattaataatcacagtaacagtaagatat
ataatattaactttattttttaataaatttaattatcgatttttattagaaggacaaactatcgaaattatttgaactat
tattcctgctattactttaatttttattgctttaccttctttacaattattatatcttttagatgaaattaataatccta
taatttctattaaaacaattggccatcaatgatattgatcatatgagtattcagattttaaaaaattagaatttgattct
tatataattcctactaatgaaataaaaattgataattttcgattattagatgttgataatcgaacaattcttccattcaa
tactcaaattcgtatattagtaacagcagcagacgttattcattcttgaacaatcccagctttaagagtaaaaattgatg
ccactcctggacgactaaatcaaattagatttattataaatcgaact-ggattattttttggacaatgttcagaaatttg
tggtgcaaatcatagatttatacctattgttgtagaaagaatttctataaaatattttattaaatgaataaa--------
--------------------------------------------------------------------------------
--------------------------------------------------------------------------------
--------------------------------------------------------------------------------
--------------------------------------------------------------------------------
--------------------------------------------------------------------------------
--------------------------------------------------------------------------------
--------------------------------------------------------------------------------
--------------------------------------------------------------------------------
--------------------------------------------------------------------------------
------------------------------------gattcggaataatttctcatattattagacaagaaagaagaaaa
aaagaaacttttggaactttaggaataatttatgcaataatagctattggattattaggctttattgtttgagctcatca
tatatttacagttggcatagatgtcgatacacgagcttatttcacttctgctactataattattgctgttcctacaggaa
tcaaaatttttagatgattagcaacattacatggaactcaattaaattattcgccttctataatttgagctttaggattt
gtatttttattcacagtaggaggattaacaggtgtagtattagctaattcttcaattgatattattttacatgacactta
ttatgttgttgctcattttcattatgttttatctataggagctgtatttgcaattatagcaggatttattcattgatttc
cattatttacaggattaactataaatcaaaaatatttaaaaattcaatttttaattatatttattggagttaatataact
ttttttcctcaacattttttaggactaagaggaatacctcgacgatactctgattaccctgatgcctatacaacttgaaa
tattatttcatcaattggctctataatttcattaatcagaatttttttatttttattcattatttgagatagattttcat
caatacgaaaatctttaagaacattaaatatgcctacgtcaattgaatgaatacaaaaaatacccccagctgaacataga
tataat--------------------------------------------------------------------------
----------------------------------------------------------------ctttgcttaataatcc
aaattttaacaggaat-tttttagctatgcattatactcctaatgtagatttagcttttaatagagtagttcatatttgt
cgagatgtaaattttggatgattaattcgaactctacatgctaatggtgcaagatttttctttatttgcttatatcttca
tattggccgaggactatattatagatcttataatcttcatttaacatgaactattggagtattaattctttttctagtta
tagcaactgctttcttaggatatgttttaccttgaggacaaatatctttttgaggagctacagttattactaatttagtt
tctgctattccttatataggccatataattgtacaatgattatgaggaggatttgctgtagataacgcaactttgactcg
attttttgccttacactttttaataccttttattgttgcagctatagttataattcatttattatttcttcaccaaactg
gatctaataatcctttaggaacaaatagaaatattgacaaatctccatttcatccttatttctcattaaaagattcagta
ggctttattgtattaataataata-attataatattagtgttaattaatccttatatattaggagatccagataatttca
caccagctaaccccttagttactccaattcatattcaaccagaatg----------------------------------
--------------------------------------------------------------------------------
--------------------------------------------------------------------------------
--------------------------------------------------------------------------------
--------------------------------------------------------------------------------
--------------------------------------------------------------------------------
--------------------------------------------------------------------------------
--------------------------------------------------------------------------------
--------------------------------------------------------------------------------
--------------------------------------------------------------------------------
--------------------------------------------------------------------------------
--------------------------------------------------------------------------------
--------------------------------------------------------------------------------
--------------------------------------------------------------------------------
--------------------------------------------------------------------------------
--------------------------------------------------------------------------------
--------------------------------------------------------------------------------
--------------------------------------------------------------------------------
--------------------------------------------------------------------------------
--------------------------------------------------------------------------------
--------------------------------------------------------------------------------
--------------------------------------------------------------------------------
--------------------------------------------------------------------------------
--------------------------------------------------------------------------------
--------------------------------------------------------------------------------
--------------------------------------------------------------------------------
--------------------------------------------------------------------------------
--------------------------------------------------------------------------------
--------------------------------------------------------------------------------
--------------------------------------------------------------------------------
--------------------------------------------------------------------------------
--------------------------------------------------------------------------------
--------------------------------------------------------------------------------
--------------------------------------------------------------------------------
--------------------------------------------------------------------------------
--------------------------------------------------------------------------------
--------------------------------------------------------------------------------
--------------------------------------------------------------------------------
--------------------------------------------------------------------------------
--------------------------------------------------------------------------------
--------------------------------------------------------------------------------
--------------------------------------------------------------------------------
--------------------------------------------------------------------------------
--------------------------------------------------------------------------------
--------------------------------------------------------------------------------
--------------------------------------------------------------------------------
--------------------------------------------------------------------------------
--------------------------------------------------------------------------------
--------------------------------------------------------------------------------
--------------------------------------------------------------------------------
--------------------------------------------------------------------------------
--------------------------------------------------------------------------------
--------------------------------------------------------------------------------
--------------------------------------------------------------------------------
--------------------------------------------------------------------------------
--------------------------------------------------------------------------------
--------------------------------------------------------------------------------
--------------------------------------------------------------------------------
--------------------------------------------------------------------------------
--------------------------------------------------------------------------------
--------------------------------------------------------------------------------
--------------------------------------------------------------------------------
--------------------------------------------------------------------------------
--------------------------------------------------------------------------------
--------------------------------------------------------------------------------
--------------------------------------------------------------------------------
--------------------------------------------------------------------------------
--------------------------------------------------------------------------------
--------------------------------------------------------------------------------
--------------------------------------------------------------------------------
--------------------------------------------------------------------------------
--------------------------------------------------------------------------------
--------------------------------------------------------------------------------
--------------------------------------------------------------------------------
--------------------------------------------------------------------------------
--------------------------------------------------------------------------------
--------------------------------------------------------------------------------
--------------------------------------------------------------------------------
--------------------------------------------------------------------------------
--------------------------------------------------------------------------------
--------------------------------------------------------------------------------
--------------------------------------------------------------------------------
-------------------------------------------------------
>Helictopleurus_obscurus
--------------------------------------------------------------------------------
--------------------------------------------------------------------------------
--------------------------------------------------------------------------------
--------------------------------------------------------------------------------
--------------------------------------------accctattataa-aaaaagtaaata--------gtt
tattagggtagtattag-ttatattcttgaaatttaaaaaatttggcggtattttagtcttttcagaggaacctgtccaa
taatcgataatccacgattaaatatacttgatttacaaatttacatatcgtcgtagtttgaatatcttattaggg-tta-
taatattcaaaatttattatttataaaaaaaatcagatcaaggtgtagtttataattaag-aggagatgggttacaataa
atttat-tt--aaatggttataataattagaattattatttaaattggatttgaaagtaatatatttaat-ttaatttat
atgattaaagctctaaaatatg----------------------------------------------------------
--------------------------------------------------------------------------------
--------------------------------------------------------------------------------
--------------------------------------------------------------------------------
--------------------------------------------------------------------------------
--------------------------------------------------------------------------------
--------------------------------------------------------------------------------
--------------------------------------------------------------------------------
--------------------------------------------------------------------------------
--------------------------------------------------------------------------------
--------------------------------------------------------------------------------
acctgccctatg----at------aaattaaatggccgcgatattttgatcgtgcaaaggtagcataatcattagtttct
taattaggaactggaatgaaaggttgaacgaggaaaaaactgtctcaatttaa-tttaatttgaattttatctttaagta
aaaaagcttaaataattttaaaagacgagaagaccctatagagtttaatattta-at-agtttgtaaaaaatgtagtata
t--aa-aattttatttatttatttaagtatttaattggggtgattgaaaaatttaataaactttttttaa-aacataaac
a-tttatatatgattaattgatcca--taa-ttt-atgattataagattaaattac------------------------
--------------------------------------------------------------------------------
--------------------------------------------------------------------------------
--------------------------------------------------------------------------------
------------------------------------------------------------caaaaataacgatacgggac
tcatccgaggccccgtaatcggaatgagtacactctaaaccctttaacgaggatcaattggagggcaagtctggtgccag
cagccgcggtaacaccagctccaatagcgtatattaaagttgttgcggttaaaaagctcgtagtcgaatttgtgtcccgc
gccgccggttcatcgctcgcggtgttaactggcgtgtccgcggg-acgtcctgccggtgggcttag--ctttcgggcggc
ccaatctcaatcccaccgcggtgctctttactgagtgtcgaggtgggccggcacgtttactttgaacaaattagagtgct
taaagcaggctaaaatatcgcctgaatactgtgtgcatggaataatggaataggacctcggttctattttgttggttttc
ggaaccccgaggtaatgattaataggaacggatgggggcattcgtattgcgacgttagaggtgaaattcttggatcgtcg
caagacggacagaagcgaaagcatttgccaaaaacgttttcattgatcaagaacgaaagttagaggttcgaaggcgatca
gataccgccctagttctaaccataaacgatgccagctagcgatccgccgacgttcctccgatgactcggcgggcagcttc
cgggaaaccaaagcttttgggatccgggggaagtatggttgcaaagctgaaacttaaaggaattgacggaagggcaccac
caggagtggagcctgcggcttaatttgactcaacacgggaaacctcaccaggcccggacaccggaaggattgacagattg
agag-gaaacacggaccaaggagtctagcatgtgcgcgagtcattgggactctaa-taaacctaaaggcgcaatgaaagt
aaaagtccgccttgtgcggacgtagggaggatgggaccgttctcg-gacggaccccgcactcccggggcgtctcgttctc
atcgcgagaagaggcgcacctagagcgtacacgctgggacccgaaagatggtgaactatgcctggtcaggacgaagtcag
gggaaaccctgatggaggtccgtagcgattctgacgtgcaaatcgatcgtcggaactgggtataggggcgaaagactaat
cgaaccttctagtagctgg-------------------------------------------------------------
--------------------------------------------------------------------------------
--------------------------------------------------------------------------------
--------------------------------------------------------------------------------
--------------------------------------------------------------------------------
--------------------------------------------------------------------------------
--------------------------------------------------------------------------------
--------------------------------------------------------------------------------
--------------------------------------------------------------------------------
--------------------------------------------------------------------------------
--------------------------------------------------------------------------------
--------------------------------------------------------------------------------
--------------------------------------------------------------------------------
--------------------------------------------------------------------------------
--------------------------------------------------------------------------------
--------------------------------------------------------------------------------
--------------------------------------------------------------------------------
--------------------------------------------------------------------------------
--------------------------------------------------------------------------------
--------------------------------------------------------------------------------
--------------------------------------------------------------------------------
--------------------------------------------------------------------------------
--------------------------------------------------------------------------------
--------------------------------------------------------------------------------
----------------------------------------attgctacttgaaaaagaattcttctacaagatgctgcct
ccccattaatagaacaacttatttttttccataatcataccttactaattttattaataattacagtaattgtcagatat
ataatattaacattattttttaataaatataattatcgttttttattagaaggccaaacaattgaaattatttgaacaat
tatccctgctgttacattaatttttattgctcttccttctttacaattactatatcttttagatgaaattaataacccta
taatttcaattaaaactattggccatcaatgatactgatcttacgaatattcagactttaaaaaactagaatttgattca
tatataattcctactaatgaaataaaattaaataactttcgattacttgatgtagataaccgaacaatcttaccctttaa
cactcaaattcgaatattagtaaccgccgctgatgttattcactcttgaacaattcctgccctaagagtaaaaattgatg
ctactccaggacgattaaatcaaattagatttattataaaccgtacacggattattttttggtcaatgctctgaaatttg
cggagcaaaccatagatttataccaattgtcgtagaaagaatttcaataaaatattttatgaaatgaataaa--------
--------------------------------------------------------------------------------
--------------------------------------------------------------------------------
--------------------------------------------------------------------------------
--------------------------------------------------------------------------------
--------------------------------------------------------------------------------
--------------------------------------------------------------------------------
--------------------------------------------------------------------------------
--------------------------------------------------------------------------------
--------------------------------------------------------------------------------
------------------------------------------------tttcacatattattagacaagaaagaaataaa
aaagaaacttttggaacattaggaataatctatgctataatagcaattggtttactaggatttattgtttgagcccatca
tatatttacagtaggaatagatgtagatacccgagcctatttcacttcagctactataattattgctgtaccaacaggaa
ttaaaatttttagatgattagctacattacatggaactcaattaaattattcaccttcaataatttgagctttaggattc
gtatttctatttacagtaggagggttaacaggagtaattttagccaattcatctattgatattgtattacatgataccta
ttatgtagtagctcattttcattatgtactatctataggtgcagttttcgcaattatagctggattcgtccactgattcc
ccttatttacaggattaataataaaccaaaaatttttaaaaattcagtttttaattatatttatcggagt----------
--------------------------------------------------------------------------------
--------------------------------------------------------------------------------
--------------------------------------------------------------------------------
--------------------------------------------------------------------------------
----------------------------------------------------------------ctttgcctaataattc
aaattttaactggaatttttttagccacacattatacccctaatgtagatttagcttttaatagtgttattcatatttgt
cgagatgttaattatgggtgattaatccgaaccttacatgctaatggggcaagatttttttttatttgtttatatttaca
tatcggacgaggcttatactatagatcatacaatttacatataacatgarcaatcggagttctaatcttatttttagtta
tagctactgctttcctaggayatgtacttccatgaggacaaatatctttttgaggggctactgttatcacaaacctagtg
tctgctatcccttatataggacatataattgtacaatgactttgaggsggattcgcagtagataacgccaccttaacccg
attctttgcattacatttttttataccttttattgtagctgcaatagtaataattcatctattatttttacatcaaactg
gatcaaataatcccctaggaacaaatagcaatatcgataaatcacctttatatccttatttttctttaaaagatttaaca
ggatttattattttaataataatt-attagaatattaattcttataaatccttatatactcggagatcccgataatttta
cacctgctaaccccttagtaaccccaattcatattcaaccagaatg----------------------------------
--------------------------------------------------------------------------------
--------------------------------------------------------------------------------
--------------------------------------------------------------------------------
--------------------------------------------------------------------------------
--------------------------------------------------------------------------------
--------------------------------------------------------------------------------
--------------------------------------------------------------------------------
--------------------------------------------------------------------------------
--------------------------------------------------------------------------------
--------------------------------------------------------------------------------
--------------------------------------------------------------------------------
--------------------------------------------------------------------------------
--------------------------------------------------------------------------------
--------------------------------------------------------------------------------
--------------------------------------------------------------------------------
--------------------------------------------------------------------------------
--------------------------------------------------------------------------------
--------------------------------------------------------------------------------
--------------------------------------------------------------------------------
--------------------------------------------------------------------------------
--------------------------------------------------------------------------------
--------------------------------------------------------------------------------
--------------------------------------------------------------------------------
--------------------------------------------------------------------------------
--------------------------------------------------------------------------------
--------------------------------------------------------------------------------
--------------------------------------------------------------------------------
--------------------------------------------------------------------------------
--------------------------------------------------------------------------------
--------------------------------------------------------------------------------
--------------------------------------------------------------------------------
--------------------------------------------------------------------------------
--------------------------------------------------------------------------------
--------------------------------------------------------------------------------
--------------------------------------------------------------------------------
--------------------------------------------------------------------------------
--------------------------------------------------------------------------------
--------------------------------------------------------------------------------
--------------------------------------------------------------------------------
--------------------------------------------------------------------------------
--------------------------------------------------------------------------------
--------------------------------------------------------------------------------
--------------------------------------------------------------------------------
--------------------------------------------------------------------------------
--------------------------------------------------------------------------------
--------------------------------------------------------------------------------
--------------------------------------------------------------------------------
--------------------------------------------------------------------------------
--------------------------------------------------------------------------------
--------------------------------------------------------------------------------
--------------------------------------------------------------------------------
--------------------------------------------------------------------------------
--------------------------------------------------------------------------------
--------------------------------------------------------------------------------
--------------------------------------------------------------------------------
--------------------------------------------------------------------------------
--------------------------------------------------------------------------------
--------------------------------------------------------------------------------
--------------------------------------------------------------------------------
--------------------------------------------------------------------------------
--------------------------------------------------------------------------------
--------------------------------------------------------------------------------
--------------------------------------------------------------------------------
--------------------------------------------------------------------------------
--------------------------------------------------------------------------------
--------------------------------------------------------------------------------
--------------------------------------------------------------------------------
--------------------------------------------------------------------------------
--------------------------------------------------------------------------------
--------------------------------------------------------------------------------
--------------------------------------------------------------------------------
--------------------------------------------------------------------------------
--------------------------------------------------------------------------------
--------------------------------------------------------------------------------
--------------------------------------------------------------------------------
--------------------------------------------------------------------------------
--------------------------------------------------------------------------------
--------------------------------------------------------------------------------
--------------------------------------------------------------------------------
--------------------------------------------------------------------------------
--------------------------------------------------------------------------------
-------------------------------------------------------
>Helictopleurus_perrieri
--------------------------------------------------------------------------------
--------------------------------------------------------------------------------
--------------------------------------------------------------------------------
--------------------------------------------------------------------------------
--------------------------------------------accctattataa-aaaatgtaaattataaataaata
tattaggggagtaatag-ttatgttcttgaaatttaaaaaatttggcggtattttagtcttttcaggggaacctgtcctg
taattgataatccacgattaatttaacttaatttacaagtttatatatcgtcgtagttagaatatcttttaagag-taag
taatattcataatttaaaatgaataaaaaaaatcagatcaaggtgtagcttataattaag-tagagatgggttacaataa
aattat-tt--aaatggttataatatttaaaattattatataaagtggacttgaaagtaatatacttaat-ttaaagtat
atgattttagctctaaaatatg----------------------------------------------------------
--------------------------------------------------------------------------------
--------------------------------------------------------------------------------
--------------------------------------------------------------------------------
--------------------------------------------------------------------------------
--------------------------------------------------------------------------------
--------------------------------------------------------------------------------
--------------------------------------------------------------------------------
--------------------------------------------------------------------------------
--------------------------------------------------------------------------------
--------------------------------------------------------------------------------
acctgctctatg----attat-tataattaaatggccgcgatatattgatcgtgcaaaggtagcataatcattagtttct
taattaggaactggaatgaaaggttgaacgaaaaaataactgtctcaatttaa-tttaattagaattttatttttaagta
aaaaagcttaaataaatttaaaagacgagaagaccctatagagttttatattta-ta-aattttaaaaaaaaatatagta
t--at-aattttttat-tattattaagtatttagttggggtgactaaaaaatttaattaactttttttta--tttaaaac
a-ttaatgtatgaataattgatcca--taa-att-atgattaaaagattaaattac------------------------
--------------------------------------------------------------------------------
--------------------------------------------------------------------------------
--------------------------------------------------------------------------------
------------------------------------------------------------caaaaataacgatacgggac
tcatccgaggccccgtaatcggaatgagtacactctaaaccctttaacgaggatcaattggagggccagtctggtgccag
cagccgcggtaacaccagctccaatagcgtatattaaagttgttgcggttaaaaagctcgtagtcgaatttgtgtcccgc
gccgccggttcatcgctcgcggtgttaactggcgtgtccgcggg-acgtcctgccggtgggcttag--ctttcgggcggc
ccaatctcaatcccaccgcggtgctctttactgagtgtcgaggtgggccggcacgtttactttgaacaaattagagtgct
taaagcaggctaaaatatcgcctgaatactgtgtgcatggaataatggaataggacctcggttctattttgttggttttc
ggaaccccgaggtaatgattaataggaacggatgggggcattcgtattgcgacgttagaggtgaaattcttggatcgtcg
caagacggacagaagcgaaagcatttgccaaaaacgttttcattgatcaagaacgaaagttagaggttcgaaggcgatca
gataccgccctagttctaaccataaacgatgccagctagcgatccgccgacgttcctccgatgactcggcgggcagcttc
cgggaaaccaaagcttttgggatccgggggaagtatggttgcaaagctgaaacttaaaggaattgacggaagggcaccac
caggagtggagcctgcggcttaatttgactcaacacgggaaacctcaccaggcccggacaccggaaggattgacagattg
agag-gaaacacggaccaaggagtctagcatgtgcgcgagtcattgggactctaa-taaacctaaaggcgcaatgaaagt
aaaagtccgccttgtgcggacttagggaggatgggaccgttctcg-gacggaccccgcactcccggggcgtctcgttctc
atcgcgagaagaggcgcacctagagcgtacacgctgggacccgaaagatggtgaactatgcctggtcaggacgaagtcag
gggaaaccctgatggaggtccgtagcgattctgacgtgcaaatcgatcgtcggaactgggtataggggcgaaagactaat
cgaaccttctagtagctgg-------------------------------------------------------------
--------------------------------------------------------------------------------
--------------------------------------------------------------------------------
--------------------------------------------------------------------------------
--------------------------------------------------------------------------------
--------------------------------------------------------------------------------
--------------------------------------------------------------------------------
--------------------------------------------------------------------------------
--------------------------------------------------------------------------------
--------------------------------------------------------------------------------
--------------------------------------------------------------------------------
--------------------------------------------------------------------------------
--------------------------------------------------------------------------------
--------------------------------------------------------------------------------
--------------------------------------------------------------------------------
--------------------------------------------------------------------------------
--------------------------------------------------------------------------------
--------------------------------------------------------------------------------
--------------------------------------------------------------------------------
--------------------------------------------------------------------------------
--------------------------------------------------------------------------------
--------------------------------------------------------------------------------
--------------------------------------------------------------------------------
--------------------------------------------------------------------------------
----------------------------------------attgctacttgaaagagaactcttttacaagatgctgcat
cacctttaatagaacagttaattttttttcataatcatgctttattaattttattaataattacaattacagttagatac
ataatattaactttattttttaacaaatttaattatcgatatttattagaaggacaaacaattgaaattatttggactat
tattcctgctattacattaatttttattgctttaccttctttacaattattatatcttttagatgaaattaataatccta
taatttctatcaaaacaattggccatcaatgatattgatcatatgaatattcagattttaaaaaattagaatttgattct
tatataattcctactaatgaaataaaaattaataattttcgacttttagatgttgataatcgaactattttaccttataa
tactcaaattcgtatattagttactgcagctgatgttattcattcatgaacaattccatctttaagagtaaaaattgatg
caactccaggacgtttaaatcaacttagattcattataaaccgaaca-gggttattttttggacaatgttcagaaatttg
cggagcaaaccatagatttatacctattgtagtagaaagtatttcaataaaatattttatgaaatgaataaa--------
--------------------------------------------------------------------------------
--------------------------------------------------------------------------------
--------------------------------------------------------------------------------
--------------------------------------------------------------------------------
--------------------------------------------------------------------------------
--------------------------------------------------------------------------------
--------------------------------------------------------------------------------
--------------------------------------------------------------------------------
--------------------------------------------------------------------------------
------------------------------------ggattggaataatttctcatattattagtcaagaaagaagaaaa
aaagaaacttttggtacattaggaataatttatgctataatagcaattggattattagggtttattgtatgagcccatca
tatatttactgtagggatagatgtagacacgcgagcttattttacttctgctacaataattattgctgtacctacaggta
tcaaaatttttagatgattagcaactttacatggaactcaattaaattattctccttcaataatttgagctttagggttt
gtatttctttttactgttggaggtttaactggagtagtattagctaattcttctattgatattgtattacatgatacgta
ttatgttgtagcccactttcattatgttctttctataggagcagtttttgctattatagctggttttgttcattgattcc
cattatttacaggattaataataaatcaaaaatttttaaaaattcaatttttaattatatttattggtgtaaatataacc
tttttcccccaacatttcttgggattaagaggaataccacgacggtattctgattaccccgatgcctacacaacttgaaa
tattatttcatcaattggatcaataatttcactaattagaatttttttatttttatttattatttgagaaagattctctt
caatgcgaaaatcta-----------------------------------------------------------------
--------------------------------------------------------------------------------
----------------------------------------------------------------ctttgcttaatattac
aaattttaactggaatttttttagctatacattacactcctaatgtagatttagctttcaatagaattattcatatttgt
cgggatgtaaattatggatgattaatccgaactttacatgctaatggagctagatttttttttatttgtctttatttaca
tatcgggcgaggtttatactacggatcttataacttacatttaacttgaataattggggtattaattttatttttagtga
tagcaactgcatttttagggtatgttttaccatgaggccaaatatctttttgaggggcaacagtcattactaatctagtt
tctgctattccttacataggtcacataattgtacaatgattatgaggtggattcgctgttgataatgctactttaacacg
attttttgctttacattttctaataccttttattgtaactgcaatagtattaattcatttattatttttacatcaaacag
gttcaaataaccctttaggaactaatagaaatattgataaatcaccatttcatccttatttttccttaaaggattctgtt
ggttttattattttaataataatt-attataatattagtacttataaatccttatatattaggcgatccagataatttca
cacctgctaatcctttagtaactcctattcatattcaaccagaatg----------------------------------
--------------------------------------------------------------------------------
--------------------------------------------------------------------------------
--------------------------------------------------------------------------------
--------------------------------------------------------------------------------
--------------------------------------------------------------------------------
--------------------------------------------------------------------------------
--------------------------------------------------------------------------------
--------------------------------------------------------------------------------
--------------------------------------------------------------------------------
--------------------------------------------------------------------------------
--------------------------------------------------------------------------------
--------------------------------------------------------------------------------
--------------------------------------------------------------------------------
--------------------------------------------------------------------------------
--------------------------------------------------------------------------------
--------------------------------------------------------------------------------
--------------------------------------------------------------------------------
--------------------------------------------------------------------------------
--------------------------------------------------------------------------------
--------------------------------------------------------------------------------
--------------------------------------------------------------------------------
--------------------------------------------------------------------------------
--------------------------------------------------------------------------------
--------------------------------------------------------------------------------
--------------------------------------------------------------------------------
--------------------------------------------------------------------------------
--------------------------------------------------------------------------------
--------------------------------------------------------------------------------
--------------------------------------------------------------------------------
--------------------------------------------------------------------------------
--------------------------------------------------------------------------------
--------------------------------------------------------------------------------
--------------------------------------------------------------------------------
--------------------------------------------------------------------------------
--------------------------------------------------------------------------------
--------------------------------------------------------------------------------
--------------------------------------------------------------------------------
--------------------------------------------------------------------------------
--------------------------------------------------------------------------------
--------------------------------------------------------------------------------
--------------------------------------------------------------------------------
--------------------------------------------------------------------------------
--------------------------------------------------------------------------------
--------------------------------------------------------------------------------
--------------------------------------------------------------------------------
--------------------------------------------------------------------------------
--------------------------------------------------------------------------------
--------------------------------------------------------------------------------
--------------------------------------------------------------------------------
--------------------------------------------------------------------------------
--------------------------------------------------------------------------------
--------------------------------------------------------------------------------
--------------------------------------------------------------------------------
--------------------------------------------------------------------------------
--------------------------------------------------------------------------------
--------------------------------------------------------------------------------
--------------------------------------------------------------------------------
--------------------------------------------------------------------------------
--------------------------------------------------------------------------------
--------------------------------------------------------------------------------
--------------------------------------------------------------------------------
--------------------------------------------------------------------------------
--------------------------------------------------------------------------------
--------------------------------------------------------------------------------
--------------------------------------------------------------------------------
--------------------------------------------------------------------------------
--------------------------------------------------------------------------------
--------------------------------------------------------------------------------
--------------------------------------------------------------------------------
--------------------------------------------------------------------------------
--------------------------------------------------------------------------------
--------------------------------------------------------------------------------
--------------------------------------------------------------------------------
--------------------------------------------------------------------------------
--------------------------------------------------------------------------------
--------------------------------------------------------------------------------
--------------------------------------------------------------------------------
--------------------------------------------------------------------------------
--------------------------------------------------------------------------------
--------------------------------------------------------------------------------
--------------------------------------------------------------------------------
-------------------------------------------------------
>Helictopleurus_fulgens_purpuricollis
--------------------------------------------------------------------------------
--------------------------------------------------------------------------------
--------------------------------------------------------------------------------
--------------------------------------------------------------------------------
--------------------------------------------accctattataa-aaaatgtaaatt-------ttaa
tattagggtagtattag-ttatattcttgaaatttaaaaaatttggcggtattttagtcttttcagaggaacctgtcctg
taattgatattccacgataaattttacttaatttacaaatttacatatcgtcgtagtttgaatattctaaaaggg-gtt-
taatattcataatttaatataaataaaaaaaatcagatcaaggtgtagtttataattaag-aagtgatgggttacaataa
aattat-tt--atatggttataataattaaaattattatttaaagtggatttgaaagtaatttgtttaat-ttaaaataa
atgattaaagctctaaaatatg----------------------------------------------------------
--------------------------------------------------------------------------------
--------------------------------------------------------------------------------
--------------------------------------------------------------------------------
--------------------------------------------------------------------------------
--------------------------------------------------------------------------------
--------------------------------------------------------------------------------
--------------------------------------------------------------------------------
--------------------------------------------------------------------------------
--------------------------------------------------------------------------------
--------------------------------------------------------------------------------
acctgccctatg----attg---aatattaaatggccgcgatattttgatcgtgcaaaggtagcataatcattagtttct
taattgggaactggaatgaaaggttgaacgaaaaaaaaactgtctcaatttaa-tttaattagaattttatttttaagta
aaaaagcttaaataaatttaaaagacgagaagaccctatagagttttatattta-aa-aaatttataaaagaatatagta
t--at-aa-tttttattattaattaagtatttagttggggtgactgaaaaattaaattaactttttttta--ttttaaac
a-ttaatatatgaattattgatcca--tag-att-atgattaaaagattaaattac------------------------
--------------------------------------------------------------------------------
--------------------------------------------------------------------------------
--------------------------------------------------------------------------------
------------------------------------------------------------caaaaataacgatacgggac
tcatccgaggccccgtaatcggaatgagtacactctaaaccctttaacgaggatcaattggagggcaagtctggtgccag
cagccgcggtaacaccagctccaatagcgtatattaaagttgttgcggttaaaaagctcgtagtcgaatttgtgtcccgc
gccgccggttcatcgctcgcggtgttaactggcgtgtccgcggg-acgtcctgccggtgggcttag--ctctcgggcggc
ccaatctcaatcccaccgcggtgctctttactgagtgtcgaggtgggccggcacgtttactttgaacaaattagagtgct
taaagcaggctaaaatatcgcctgaatactgtgtgcatggaataatggaataggacctcggttctattttgttggttttc
ggaaccccgaggtaatgattaataggaacggatgggggcattcgtattgcgacgttagaggtgaaattcttggatcgtcg
caagacggacagaagcgaaagcatttgccaaaaacgttttcattgatcaagaacgaaagttagaggttcgaaggcgatca
gataccgccctagttctaaccataaacgatgccagctagcgatccgccgacgttcctccgatgactcggcgggcagcttc
cgggaaaccaaagcttttgggatccgggggaagtatggttgcaaagctgaaacttaaaggaattgacggaagggcaccac
caggagtggagcctgcggcttaatttgactcaacacgggaaacctcaccaggcccggacaccggaaggattgacagattg
agag-gaaacacggaccaaggagtctagcatgtgcgcgagtcattgggactctaa-taaacctaaaggcgcaatgaaagt
aaaagtccgccttgtgcggacgtagggaggatgggaccgttctcg-gacggaccccgcactcccggggcgtctcgttctc
atcgcgagaagaggcgcacctagagcgtacacgctgggacccgaaagatggtgaactatgcctggtcaggacgaagtcag
gggaaaccctgatggaggtccgtagcgattctgacgtgcaaatcgatcgtcggaactgggtataggggcgaaagactaat
cgaaccttctagtagctgg-------------------------------------------------------------
--------------------------------------------------------------------------------
--------------------------------------------------------------------------------
--------------------------------------------------------------------------------
--------------------------------------------------------------------------------
--------------------------------------------------------------------------------
--------------------------------------------------------------------------------
--------------------------------------------------------------------------------
--------------------------------------------------------------------------------
--------------------------------------------------------------------------------
--------------------------------------------------------------------------------
--------------------------------------------------------------------------------
--------------------------------------------------------------------------------
--------------------------------------------------------------------------------
--------------------------------------------------------------------------------
--------------------------------------------------------------------------------
--------------------------------------------------------------------------------
--------------------------------------------------------------------------------
--------------------------------------------------------------------------------
--------------------------------------------------------------------------------
--------------------------------------------------------------------------------
--------------------------------------------------------------------------------
--------------------------------------------------------------------------------
--------------------------------------------------------------------------------
----------------------------------------attgctacttgaaaaagaacccttttacaagatgctgcct
cccctttaatagaacaattaatttttttccataatcatactttattaattttattaataattactgtaactgtaagatat
ataatattaacattattttttaataaattcaattaccgatttttattagagggtcaaacaattgaaattatttgaacaat
tattcctgctatcactctaatttttattgctttaccttcactacaattattatatcttttagatgaaattaataatccta
taatttctattaaaacaattggacatcagtgatattgatcttatgaatattcagattttaaaaaattagaatttgactct
tacataatccccactaatgatataaaaattgaaaatttccgattattagatgtggataatcgaacaatcttaccatttaa
tacacaaattcgtatacttgttactgcagcagatgtaatccattcatgaacaatcccagcattaagtgtcaaaattgatg
ccacgcctggccgtctaaatcaaattagatttattataaatcgaaca-ggattattctatggtcaatgttcagaaatttg
cggagcaaatcatagatttataccaatcgtagtagaaagaatttcaataaaatattttattaaatgaataaa--------
--------------------------------------------------------------------------------
--------------------------------------------------------------------------------
--------------------------------------------------------------------------------
--------------------------------------------------------------------------------
--------------------------------------------------------------------------------
--------------------------------------------------------------------------------
--------------------------------------------------------------------------------
--------------------------------------------------------------------------------
--------------------------------------------------------------------------------
-------------------------------------------aataatttcacatattattagacaagaaagaagaaaa
aaagaaacttttggaacattaggaataatctatgctataatagctattggtttattaggatttattgtttgagctcatca
tatatttactgtaggaatagatgtagatacacgagcttattttacttcagctaccataattattgctgtacctacaggta
ttaaaatttttagatgattagcaacattacatggaacacaattaaattattccccttctataatttgagctctaggtttt
gtattcttatttactgtaggtgggttaacaggagtaattttagctaattcctctattgatattgttttacatgatacata
ttatgttgttgcccactttcattatgttctttcaataggagcagtttttgctattatagcaggatttattcattgatttc
cattatttacaggattaaatataaatcaaaaatttttaaaaattcaatttctaattatatttattggtgtaaatataacc
ttttttccccaacattttttaggtcttagaggaatacctcgacgatattctgattacccagatgcttatacaacatgaaa
tattatttcttcaattggttcaataatctcattaattagaattttcttatttttatttattatttgagatagattttctt
ctatacgaaaatcaattagaacattaaatatatcatcatcaattgagtgaatacaacaaataccaccagcagaacat---
--------------------------------------------------------------------------------
----------------------------------------------------------------atttgcttaattattc
aaattataacaggtatttttttagctatacactatactcccaatgtagatttagcttttaatagagtaattcacatttgt
cgagatgtaaattatggatgatttattcgaacccttcacgccaatggcgcaagattcttttttatttgtttatacttaca
tattggacgaggattatattatagatcttataatctacacctaacatgaacaattggtgtattaattttatttttagtaa
tagcaactgcatttttaggctatgttttaccttgagggcaaatatctttctgaggagcaactgtaattacaaatttagta
tctgctattccatatgtaggtcatataattgtacaatggttatgaggaggatttgctgtggataatgcaactttaactcg
attttttgctttacattttgtaataccttttattgtagcagctatagtaataattcatcttttatttcttcatcaaacag
gatcaaataaccccttaggaacaaatagtaatattgataaatcaccatttcatccctatttttcttttaaagattctgta
ggatttattattttaataataatt-atcataatattaattcttataaatccatatatattaggagatcctgataatttta
ccccagctaaccctttaattacaccaattcatattcaaccagaatg----------------------------------
--------------------------------------------------------------------------------
--------------------------------------------------------------------------------
--------------------------------------------------------------------------------
--------------------------------------------------------------------------------
--------------------------------------------------------------------------------
--------------------------------------------------------------------------------
--------------------------------------------------------------------------------
--------------------------------------------------------------------------------
--------------------------------------------------------------------------------
--------------------------------------------------------------------------------
--------------------------------------------------------------------------------
--------------------------------------------------------------------------------
--------------------------------------------------------------------------------
--------------------------------------------------------------------------------
--------------------------------------------------------------------------------
--------------------------------------------------------------------------------
--------------------------------------------------------------------------------
--------------------------------------------------------------------------------
--------------------------------------------------------------------------------
--------------------------------------------------------------------------------
--------------------------------------------------------------------------------
--------------------------------------------------------------------------------
--------------------------------------------------------------------------------
--------------------------------------------------------------------------------
--------------------------------------------------------------------------------
--------------------------------------------------------------------------------
--------------------------------------------------------------------------------
--------------------------------------------------------------------------------
--------------------------------------------------------------------------------
--------------------------------------------------------------------------------
--------------------------------------------------------------------------------
--------------------------------------------------------------------------------
--------------------------------------------------------------------------------
--------------------------------------------------------------------------------
--------------------------------------------------------------------------------
--------------------------------------------------------------------------------
--------------------------------------------------------------------------------
--------------------------------------------------------------------------------
--------------------------------------------------------------------------------
--------------------------------------------------------------------------------
--------------------------------------------------------------------------------
--------------------------------------------------------------------------------
--------------------------------------------------------------------------------
--------------------------------------------------------------------------------
--------------------------------------------------------------------------------
--------------------------------------------------------------------------------
--------------------------------------------------------------------------------
--------------------------------------------------------------------------------
--------------------------------------------------------------------------------
--------------------------------------------------------------------------------
--------------------------------------------------------------------------------
--------------------------------------------------------------------------------
--------------------------------------------------------------------------------
--------------------------------------------------------------------------------
--------------------------------------------------------------------------------
--------------------------------------------------------------------------------
--------------------------------------------------------------------------------
--------------------------------------------------------------------------------
--------------------------------------------------------------------------------
--------------------------------------------------------------------------------
--------------------------------------------------------------------------------
--------------------------------------------------------------------------------
--------------------------------------------------------------------------------
--------------------------------------------------------------------------------
--------------------------------------------------------------------------------
--------------------------------------------------------------------------------
--------------------------------------------------------------------------------
--------------------------------------------------------------------------------
--------------------------------------------------------------------------------
--------------------------------------------------------------------------------
--------------------------------------------------------------------------------
--------------------------------------------------------------------------------
--------------------------------------------------------------------------------
--------------------------------------------------------------------------------
--------------------------------------------------------------------------------
--------------------------------------------------------------------------------
--------------------------------------------------------------------------------
--------------------------------------------------------------------------------
--------------------------------------------------------------------------------
--------------------------------------------------------------------------------
--------------------------------------------------------------------------------
-------------------------------------------------------
>Helictopleurus_rudicollis
--------------------------------------------------------------------------------
--------------------------------------------------------------------------------
--------------------------------------------------------------------------------
--------------------------------------------------------------------------------
--------------------------------------------accctattataa-aaaatgtaaata-------ttag
tattagggtagtattag-ttatgttcttgaaatttaaaaaatttggcggtattttagtcttttcagaggaacctgtcctg
taatcgataatccacgataaattttacttaatttataagtttatatatcgtcgtaatttgaatatcttaaaagag-aaa-
aaatattcaaaaattaaaatttataaaaaaaatcagatcaaggtgtagcgtataattaag-tagtgatgggttacaataa
agttat-tt--aaatggttataataattaaaattattatataaagtggatttgaaagtaatatatttaat-tttaaatat
atgattaaagctctaaaatatg----------------------------------------------------------
--------------------------------------------------------------------------------
--------------------------------------------------------------------------------
--------------------------------------------------------------------------------
--------------------------------------------------------------------------------
--------------------------------------------------------------------------------
--------------------------------------------------------------------------------
--------------------------------------------------------------------------------
--------------------------------------------------------------------------------
--------------------------------------------------------------------------------
--------------------------------------------------------------------------------
acctgccctatg----ataa----ttattaaatggccgcgatattttgatcgtgcaaaggtagcataatcattagtttct
taattaggaactggaatgaaaggttgaacgagaaaaaaactgtctcaatttaa-tttaattagaaatttatttttaagta
aaaaagcttaaatatatttaaaagacgagaagaccctatagagttttatatttt-at-attttataaaaaaaatatagta
t--ta-gtttttttattttttgtaaagtatttagttggggtgactaaaaaatttatataactttttttca--atttttac
a-ttgatatatgaaaaattgatcca--tat-ttt-atgattaaaagattaaattac------------------------
--------------------------------------------------------------------------------
--------------------------------------------------------------------------------
--------------------------------------------------------------------------------
------------------------------------------------------------caaaaataacgatacgggac
tcatccgaggccccgtaatcggaatgagtacactctaaaccctttaacgaggatcaattggagggcaagtctggtgccag
cagccgcggtaacaccagctccaatagcgtatattaaagttgttgcggttaaaaagctcgtagtcgaatttgtgtcccgc
gccgccggttcatcgctcgcggtgttaactggcgtgtccgcggg-acgtcctgccggtgggcttag--ctctcgggcggc
ccaatctcaatcccaccgcggtgctctttactgagtgtcgaggtgggccggcacgtttactttgaacaaattagagtgct
taaagcaggctaaaatatcgcctgaatactgtgtgcatggaataatggaataggacctcggttctattttgttggttttc
ggaaccccgaggtaatgattaataggaacggatgggggcattcgtattgcgacgttagaggtgaaattcttggatcgtcg
caagacggacagaagcgaaagcatttgccaaaaacgttttcattgatcaagaacgaaagttagaggttcgaaggcgatca
gataccgccctagttctaaccataaacgatgccagctagcgatccgccgacgttcctccgatgactcggcgggcagcttc
cgggaaaccaaagcttttgggatccgggggaagtatggttgcaaagctgaaacttaaaggaattgacggaagggcaccac
caggagtggagcctgcggcttaatttgactcaacacgggaaacctcaccaggcccggacaccggaaggattgacagattg
agag-gaaacacggaccaaggagtctagcatgtgcgcgagtcattgggactctaa-taaacctaaaggcgcaatgaaagt
aaaagtccgccttgtgcggacgtagggaggatgggaccgttctcg-gacggaccccgcactcccggggcgtctcgttctc
atcgcgagaagaggcgcacctagagcgtacacgctgggacccgaaagatggtgaactatgcctggtcaggacgaagtcag
gggaaaccctgatggaggtccgtagcgattctgacgtgcaaatcgatcgtcggaactgggtataggggcgaaagactaat
cgaaccttctagtagctgg-------------------------------------------------------------
--------------------------------------------------------------------------------
--------------------------------------------------------------------------------
--------------------------------------------------------------------------------
--------------------------------------------------------------------------------
--------------------------------------------------------------------------------
--------------------------------------------------------------------------------
--------------------------------------------------------------------------------
--------------------------------------------------------------------------------
--------------------------------------------------------------------------------
--------------------------------------------------------------------------------
--------------------------------------------------------------------------------
--------------------------------------------------------------------------------
--------------------------------------------------------------------------------
--------------------------------------------------------------------------------
--------------------------------------------------------------------------------
--------------------------------------------------------------------------------
--------------------------------------------------------------------------------
--------------------------------------------------------------------------------
--------------------------------------------------------------------------------
--------------------------------------------------------------------------------
--------------------------------------------------------------------------------
--------------------------------------------------------------------------------
--------------------------------------------------------------------------------
----------------------------------------attgctacttgaaaaagaactttattacaagatgctgctt
caccattaatagaacaattaattttttttcataatcatgctttattaattttattgataattactgtaacagtaagatat
ataatattaacactattttttaataaatataattatcgttttttattagaaggacaaacaattgaaatcatttgaacaat
tattcctgctattactttaatttttattgctcttccttcattacaactactttatcttttagacgaaattaataacccaa
taatttctattaaaacaattggccatcaatgatattgatcttatgaatattcagattttaaaaaattagaatttgattct
tacataattcctactaatgatataaaaattgataattttcgattattagatgttgataaccgaacagttcttccttataa
cactcaaatccgtatattagttacagcagcagatgttattcattcatgaacaatcccagccttaagagtaaaaattgatg
ctactccaggacgattaaaccaaattagatttattataaaccgaaca-ggattattttttggacaatgttctgaaatttg
tggagctaaccatagttttatacctattgttgtagaaagaatctcaataaaatattttattaaatgaataaa--------
--------------------------------------------------------------------------------
--------------------------------------------------------------------------------
--------------------------------------------------------------------------------
--------------------------------------------------------------------------------
--------------------------------------------------------------------------------
--------------------------------------------------------------------------------
--------------------------------------------------------------------------------
--------------------------------------------------------------------------------
--------------------------------------------------------------------------------
------------------------------------ggtttggaataatttctcatattattagacaagaaagaagaaaa
aaagaaacttttgggactttaggaataatttatgcaataatagctattggattattagggtttatcgtttgagctcatca
tatatttacagtaggaatagatgttgatacacgagcttattttacttcagctacaataattattgctgttccaacaggta
ttaaaattttcagatgattagcaacattacatggaactcaattaaattattcaccttctataatctgagctctaggattt
gtatttttatttactgttgggggattaacaggggtagtattagctaattcatcagtagatattgttttacatgatactta
ttatgtagttgcacatttccactatgttttatctatgggagctgtatttgctattatagcgggatttgtgcattgattcc
cattattcacaggattaccaataaatcaaaaatttttaaaaattcaatttttaattatatttattggtgttaatataacc
tttttcccacaacatttcctaggcttaagaggaataccccgacgatattctgattatccagatgcatacacaacatgaaa
tattatctcttctattggttcaataatttcattaattagaatttttttatttttatttattatttgagatagattttcct
caatacgaaaatcaattagaactttaaatataccctcatctattgaatgaatacaaaaacttccaccagcagaacataga
tatgat--------------------------------------------------------------------------
----------------------------------------------------------------atatgcttaatattac
aaattttaacaggaatttttttagctatacattatacccctaatattgatttagcttttaatagagtaattcatatttgt
cgtgatgtaaattatggatgattaattcgtacattacacgctaatggggcaagatttttttttatttgtttatatctcca
tatcggacgaggaatatattacggatcttataatcttcatttaacatgaactgtaggagttttaattttatttttagtaa
tagcaacagcatttttaggttacgtattaccatgaggacaaatatctttctgaggtgcaactgtgattactaatttagta
tctgcaattccttatgtgggtcatataattgttcaatgattatgggggggattcgcagttgataatgcaactttaactcg
attctttgccttacattttgtaataccttttattgtagctgcaatagtaataatccatttattatttttacatcaaacag
gatcaaataaccctttaggcacaaatagtaatattgataaatcaccttttcatccttatttttcattaaaagattctgtt
ggatttattattttaataatatgt-attataattcttgttcttataaaaccttatatattaggggatcctgataatttta
caccagcaaacccattagtgactcctattcatatccaaccagaatg----------------------------------
--------------------------------------------------------------------------------
--------------------------------------------------------------------------------
--------------------------------------------------------------------------------
--------------------------------------------------------------------------------
--------------------------------------------------------------------------------
--------------------------------------------------------------------------------
--------------------------------------------------------------------------------
--------------------------------------------------------------------------------
--------------------------------------------------------------------------------
--------------------------------------------------------------------------------
--------------------------------------------------------------------------------
--------------------------------------------------------------------------------
--------------------------------------------------------------------------------
--------------------------------------------------------------------------------
--------------------------------------------------------------------------------
--------------------------------------------------------------------------------
--------------------------------------------------------------------------------
--------------------------------------------------------------------------------
--------------------------------------------------------------------------------
--------------------------------------------------------------------------------
--------------------------------------------------------------------------------
--------------------------------------------------------------------------------
--------------------------------------------------------------------------------
--------------------------------------------------------------------------------
--------------------------------------------------------------------------------
--------------------------------------------------------------------------------
--------------------------------------------------------------------------------
--------------------------------------------------------------------------------
--------------------------------------------------------------------------------
--------------------------------------------------------------------------------
--------------------------------------------------------------------------------
--------------------------------------------------------------------------------
--------------------------------------------------------------------------------
--------------------------------------------------------------------------------
--------------------------------------------------------------------------------
--------------------------------------------------------------------------------
--------------------------------------------------------------------------------
--------------------------------------------------------------------------------
--------------------------------------------------------------------------------
--------------------------------------------------------------------------------
--------------------------------------------------------------------------------
--------------------------------------------------------------------------------
--------------------------------------------------------------------------------
--------------------------------------------------------------------------------
--------------------------------------------------------------------------------
--------------------------------------------------------------------------------
--------------------------------------------------------------------------------
--------------------------------------------------------------------------------
--------------------------------------------------------------------------------
--------------------------------------------------------------------------------
--------------------------------------------------------------------------------
--------------------------------------------------------------------------------
--------------------------------------------------------------------------------
--------------------------------------------------------------------------------
--------------------------------------------------------------------------------
--------------------------------------------------------------------------------
--------------------------------------------------------------------------------
--------------------------------------------------------------------------------
--------------------------------------------------------------------------------
--------------------------------------------------------------------------------
--------------------------------------------------------------------------------
--------------------------------------------------------------------------------
--------------------------------------------------------------------------------
--------------------------------------------------------------------------------
--------------------------------------------------------------------------------
--------------------------------------------------------------------------------
--------------------------------------------------------------------------------
--------------------------------------------------------------------------------
--------------------------------------------------------------------------------
--------------------------------------------------------------------------------
--------------------------------------------------------------------------------
--------------------------------------------------------------------------------
--------------------------------------------------------------------------------
--------------------------------------------------------------------------------
--------------------------------------------------------------------------------
--------------------------------------------------------------------------------
--------------------------------------------------------------------------------
--------------------------------------------------------------------------------
--------------------------------------------------------------------------------
--------------------------------------------------------------------------------
--------------------------------------------------------------------------------
-------------------------------------------------------
>Helictopleurus_semivirens
--------------------------------------------------------------------------------
--------------------------------------------------------------------------------
--------------------------------------------------------------------------------
--------------------------------------------------------------------------------
--------------------------------------------accctattataa-aaagtttaaaaa-------aaaa
tattagggaagtatcag-atatgttcttgaaatttaaaaaatttggcggtattttaatcttttcagaggaacctgttttg
taatcgataatccacgataggtaatacttaatttactaatttacatatcgtcgtaatttgagtatcttataaggg-gaa-
aaatattcaggatttaaaat-tataaaataaatcagatcaaggtgtagtttataattaag-aaataatgggttacaataa
atttat-tt-ataatggttataataattaaaa-tattatataaggtggatttgaatgtaatatatttaat-tttaaatat
atgattatagctctaaaatatg----------------------------------------------------------
--------------------------------------------------------------------------------
--------------------------------------------------------------------------------
--------------------------------------------------------------------------------
--------------------------------------------------------------------------------
--------------------------------------------------------------------------------
--------------------------------------------------------------------------------
--------------------------------------------------------------------------------
--------------------------------------------------------------------------------
--------------------------------------------------------------------------------
--------------------------------------------------------------------------------
acctgctctatg----atatt---aaattaaatggccgcgatattttgatcgtgcaaaggtagcataatcatttgttttt
taattaagaactggaatgaagggttgaacgagaaaaaaactgtctcaatttaa-tttaattagaattttatatttaagtt
aaaaagcttagattattttaaaagacgagaagaccctatagagttttatattga-aa-tatttttaagagtaatttagaa
t--ca-ttttttttataatttttttagtatttggttggggtgattgaaaaatttatttaacttttattta--tgaatttc
a-ttaatttatgtttatttgatcc---tat-ttt-atgattaaaagattaaattac------------------------
--------------------------------------------------------------------------------
--------------------------------------------------------------------------------
--------------------------------------------------------------------------------
------------------------------------------------------------caaaaataacgatacgggac
tcatccgaggccccgtaatcggaatgagtacactctaaaccctttaacgaggatcaattggagggcaagtctggtgccag
cagccgcggtaacaccagctccaatagcgtatattaaagttgttgcggttaaaaagctcgtagtcgaatttgtgtcccgc
gccgccggttcatcgctcgcggtgttaactggcgtgtccgcggg-acgtcctgccggtgggcttag--ctttcgggcggc
ccaatctcaatcccaccgcggtgctctttactgagtgtcgaggtgggccggcacgtttactttgaacaaattagagtgct
taaagcaggctaaaatatcgcctgaatactgtgtgcatggaataatggaataggacctcggttctattttgttggttttc
ggaaccccgaggtaatgattaataggaacggatgggggcattcgtattgcgacgttagaggtgaaattcttggatcgtcg
caagacggacagaagcgaaagcatttgccaaaaacgttttcattgatcaagaacgaaagttagaggttcgaaggcgatca
gataccgccctagttctaaccataaacgatgccagctagcgatccgccgacgttcctccgatgactcggcgggcagcttc
cgggaaaccaaagcttttgggatccgggggaagtatggttgcaaagctgaaacttaaaggaattgacggaagggcaccac
caggagtggagcctgcggcttaatttgactcaacacgggaaacctcaccaggcccggacaccggaaggattgacagattg
agag-gaaacacggaccaaggagtctagcatgtgcgcgagtcattgggactctaa-taaacctaaaggcgtaatgaaagt
aaaagtccgccttgtgcggacttagggaggatgggaccgttctcgtgacggaccccgcactcccggggcgtctcgttctc
atcgcgagaagaggcgcacctagagcgtacacgctgggacccgaaagatggtgaactatgcctggtcaggacgaagtcag
gggaaaccctgatggaggtccgtagcgattctgacgtgcaaatcgatcgtcggaactgggtataggggcgaaagactaat
cgaaccttctagtagctgg-------------------------------------------------------------
--------------------------------------------------------------------------------
--------------------------------------------------------------------------------
--------------------------------------------------------------------------------
--------------------------------------------------------------------------------
--------------------------------------------------------------------------------
--------------------------------------------------------------------------------
--------------------------------------------------------------------------------
--------------------------------------------------------------------------------
--------------------------------------------------------------------------------
--------------------------------------------------------------------------------
--------------------------------------------------------------------------------
--------------------------------------------------------------------------------
--------------------------------------------------------------------------------
--------------------------------------------------------------------------------
--------------------------------------------------------------------------------
--------------------------------------------------------------------------------
--------------------------------------------------------------------------------
--------------------------------------------------------------------------------
--------------------------------------------------------------------------------
--------------------------------------------------------------------------------
--------------------------------------------------------------------------------
--------------------------------------------------------------------------------
--------------------------------------------------------------------------------
----------------------------------------attgctacttgaaaaagacttttactacaagatgctgcat
ctcccttaatagaacaattaattttttttcataatcatactttattaattttattaataattacagtgattgtaagatac
ataatattaacattatttttcaataagtttaattatcgatttttactcgaaggtcaaataatcgaaattatttgaacaat
tatccctgcaattactttaatttttattgctcttccttcattacaattactttatttattagatgaaattaataacccta
taatttctattaaaacaattggtcaccaatgatactgatcttatgaatattcagattttaaaaaattagaatttgattct
tatataattccctctaatgaaataaaaattgataattttcgtttactagatgtagataaccgaacaattttaccttataa
tacccaaatccgtatattagtaacagctgcagatgttattcattcttgaacaatccctgctttaagagtaaaaattgatg
ccactccaggacgcctcaatcaaattagttttattataaatcgaaca-ggattattttttggtcaatgttctgagatttg
tggggctaaccatagtttcataccaattgtagtggaaagaatttcaataaaatattttattaaatgaataaa--------
--------------------------------------------------------------------------------
--------------------------------------------------------------------------------
--------------------------------------------------------------------------------
--------------------------------------------------------------------------------
--------------------------------------------------------------------------------
--------------------------------------------------------------------------------
--------------------------------------------------------------------------------
--------------------------------------------------------------------------------
--------------------------------------------------------------------------------
------------------------------------gatttggaataatttcccatattattagacaagaaagaagtaaa
aaagaaacatttggaacattaggaataatctatgcaataatagcaattggtttattaggatttattgtatgagcccacca
tatatttacaattggaatagatgtggatacccgagcttactttacttctgcaactataattattgcagtacctacaggaa
ttaaaatttttagatggttagccacattacatggtactcaattaaattattccccctcaataatttgagccttagggttt
gtatttttattcacagttggtggtttaacaggagtaattttagctaactcgtccattgatattgttcttcacgatacata
ttatgttgttgctcattttcattatgtattatcaataggagcagtatttgctattatagcaggatttattcattgattcc
ctttatttacagggctaaatataaatcaaaaattattaaaaattcaatttttaattatatttattggagttaacataaca
tttttccctcaacattttcttggattaagaggcatacctcgacgatattcagattatccagatgcttatacaacatgaaa
tattatttcatcaattgggtcaataatttcattagtgagaatttttttatttttatatattatttgagatagattatcct
caatgcgaaaatctatttgtatattaaatataccttcatctatcgaatggctccaaaaaacccccccagcagaacataga
tatgat--------------------------------------------------------------------------
----------------------------------------------------------------ttatgcttaataattc
aaatcataagaggtatcttcttagcaatacactataccccaaatgtagacttagcctttaatagtgtaatccatatctgc
cgagacgtaaattatgggtgactaattcgaactttacatgctaatggagcaagatttttttttatttgcttatatttaca
tattggacgaggattatactacagatcttataatttaagactaacatgaacaattggggtattaattttattcttagtaa
tagcaactgcatttttaggatacgttctaccctgaggtcaaatatcattttgaggggctacagtaattaccaatcttgta
tcagctatcccttatataggacatataattgttcaatgactatgaggaggattcgcagtagataacgctacactaactcg
gttttttgctttacattttcttataccttttattgtagcagccatagtaatgatccacttattattcttacatcaaacag
gatcaaataacccattaggaacaaatagaaatattgataaatctccctttcacccttatttttcattgaaagattcagta
ggatttattgtattaataataatt-attataatattagttttaattaatccttatatattaggagacccggataattttg
tacccgctaatcccctagttacacctatccatatccaacctgaatg----------------------------------
--------------------------------------------------------------------------------
--------------------------------------------------------------------------------
--------------------------------------------------------------------------------
--------------------------------------------------------------------------------
--------------------------------------------------------------------------------
--------------------------------------------------------------------------------
--------------------------------------------------------------------------------
--------------------------------------------------------------------------------
--------------------------------------------------------------------------------
--------------------------------------------------------------------------------
--------------------------------------------------------------------------------
--------------------------------------------------------------------------------
--------------------------------------------------------------------------------
--------------------------------------------------------------------------------
--------------------------------------------------------------------------------
--------------------------------------------------------------------------------
--------------------------------------------------------------------------------
--------------------------------------------------------------------------------
--------------------------------------------------------------------------------
--------------------------------------------------------------------------------
--------------------------------------------------------------------------------
--------------------------------------------------------------------------------
--------------------------------------------------------------------------------
--------------------------------------------------------------------------------
--------------------------------------------------------------------------------
--------------------------------------------------------------------------------
--------------------------------------------------------------------------------
--------------------------------------------------------------------------------
--------------------------------------------------------------------------------
--------------------------------------------------------------------------------
--------------------------------------------------------------------------------
--------------------------------------------------------------------------------
--------------------------------------------------------------------------------
--------------------------------------------------------------------------------
--------------------------------------------------------------------------------
--------------------------------------------------------------------------------
--------------------------------------------------------------------------------
--------------------------------------------------------------------------------
--------------------------------------------------------------------------------
--------------------------------------------------------------------------------
--------------------------------------------------------------------------------
--------------------------------------------------------------------------------
--------------------------------------------------------------------------------
--------------------------------------------------------------------------------
--------------------------------------------------------------------------------
--------------------------------------------------------------------------------
--------------------------------------------------------------------------------
--------------------------------------------------------------------------------
--------------------------------------------------------------------------------
--------------------------------------------------------------------------------
--------------------------------------------------------------------------------
--------------------------------------------------------------------------------
--------------------------------------------------------------------------------
--------------------------------------------------------------------------------
--------------------------------------------------------------------------------
--------------------------------------------------------------------------------
--------------------------------------------------------------------------------
--------------------------------------------------------------------------------
--------------------------------------------------------------------------------
--------------------------------------------------------------------------------
--------------------------------------------------------------------------------
--------------------------------------------------------------------------------
--------------------------------------------------------------------------------
--------------------------------------------------------------------------------
--------------------------------------------------------------------------------
--------------------------------------------------------------------------------
--------------------------------------------------------------------------------
--------------------------------------------------------------------------------
--------------------------------------------------------------------------------
--------------------------------------------------------------------------------
--------------------------------------------------------------------------------
--------------------------------------------------------------------------------
--------------------------------------------------------------------------------
--------------------------------------------------------------------------------
--------------------------------------------------------------------------------
--------------------------------------------------------------------------------
--------------------------------------------------------------------------------
--------------------------------------------------------------------------------
--------------------------------------------------------------------------------
--------------------------------------------------------------------------------
--------------------------------------------------------------------------------
-------------------------------------------------------
>Helictopleurus_sinuaticornis
--------------------------------------------------------------------------------
--------------------------------------------------------------------------------
--------------------------------------------------------------------------------
--------------------------------------------------------------------------------
--------------------------------------------accctattataa-taaatgtaaatt-------taaa
tatcagagtagtattag-ttatattcttgaaatttaaaaaatttggcggtattttagtcttttcagaggaacctgtccta
taattgataatccacgataagttttacttaatttaaaagtttatatatcgtcgtagtttgaatatctttaaaaag-taa-
taatattcaaaattttatat-ataaaaataaatcagatcaaggtgtagcttataattaag-gagtgatgggttacaataa
atttat-tt--atatggttataatgattcaatagattatttaaagtggatttgaaagtaatatattctatattttaatat
atgattaaagctctaaaatatg----------------------------------------------------------
--------------------------------------------------------------------------------
--------------------------------------------------------------------------------
--------------------------------------------------------------------------------
--------------------------------------------------------------------------------
--------------------------------------------------------------------------------
--------------------------------------------------------------------------------
--------------------------------------------------------------------------------
--------------------------------------------------------------------------------
--------------------------------------------------------------------------------
--------------------------------------------------------------------------------
acctgccctatg--atatag----atattaaatggccgcgatattttgatcgtgcaaaggtagcataatcattagttttt
taattgagaactggaatgaaaggttgaacgagaaaaagactgtctcagtttaa-tttaattagaattttatttttaagtc
aaaaagcttaaatatttttaaaagacgagaagaccctatagagtttaatattta-aa-atttttaaaatgatatatagta
t-ata-agtttttatttggttattaaatatttggttggggtgattagaaaattaaaaaaactttttttat--ataataac
a-ttaatatatgaaaaattgatcca--tat-ttt-atgattaaaagattaaattac------------------------
--------------------------------------------------------------------------------
--------------------------------------------------------------------------------
--------------------------------------------------------------------------------
------------------------------------------------------------caaaaataacgatacgggac
tcatccgaggccccgtaatcggaatgagtacactctaaaccctttaacgaggatcaattggagggcaagtctggtgccag
cagccgcggtaacaccagctccaatagcgtatattaaagttgttgcggttaaaaagctcgtagtcgaatttgtgtcccgc
gccgccggttcatcgctcgcggtgttaactggcgtgtccgcggg-acgtcctgccggtgggcttag--ctttcgggcggc
ccaatctcaatcccaccgcggtgctctttactgagtgtcgaggtgggccggcacgtttactttgaacaaattagagtgct
taaagcaggctaaaatatcgcctgaatactgtgtgcatggaataatggaataggacctcggttctattttgttggttttc
ggaaccccgaggtaatgattaataggaacggatgggggcattcgtattgcgacgttagaggtgaaattcttggatcgtcg
caagacggacagaagcgaaagcatttgccaaaaacgttttcattgatcaagaacgaaagttagaggttcgaaggcgatca
gataccgccctagttctaaccataaacgatgccagctagcgatccgccgacgttcctccgatgactcggcgggcagcttc
cgggaaaccaaagcttttgggatccgggggaagtatggttgcaaagctgaaacttaaaggaattgacggaagggcaccac
caggagtggagcctgcggcttaatttgactcaacacgggaaacctcaccaggcccggacaccggaaggattgacagattg
agag-gaaacacggaccaaggagtctagcatgtgcgcgagtcattgggactctaa-taaacctaaaggcgcaatgaaagt
aaaagtccgccttgtgcggacgtagggaggatgggaccgttctcg-gacggaccccgcactcccggggcgtctcgttctc
atcgcgagaagaggcgcacctagagcgtacacgctgggacccgaaagatggtgaactatgcctggtcaggacgaagtcag
gggaaaccctgatggaggtccgtagcgattctgacgtgcaaatcgatcgtcggaactgggtataggggcgaaagactaat
cgaaccttctagtagctgg-------------------------------------------------------------
--------------------------------------------------------------------------------
--------------------------------------------------------------------------------
--------------------------------------------------------------------------------
--------------------------------------------------------------------------------
--------------------------------------------------------------------------------
--------------------------------------------------------------------------------
--------------------------------------------------------------------------------
--------------------------------------------------------------------------------
--------------------------------------------------------------------------------
--------------------------------------------------------------------------------
--------------------------------------------------------------------------------
--------------------------------------------------------------------------------
--------------------------------------------------------------------------------
--------------------------------------------------------------------------------
--------------------------------------------------------------------------------
--------------------------------------------------------------------------------
--------------------------------------------------------------------------------
--------------------------------------------------------------------------------
--------------------------------------------------------------------------------
--------------------------------------------------------------------------------
--------------------------------------------------------------------------------
--------------------------------------------------------------------------------
--------------------------------------------------------------------------------
----------------------------------------attgctacttgaaaaagaactcttctacaagatgctgcat
ctcctttaatagaacaattaatttttttccataaccatgcattattaattttatttataattacagttacagtaagttat
ataataataaccttattttttaataaatttaattaccgatatttattagaaggtcaaactattgaaattatctgaactat
tattcctgctattactttaatttttattgctctaccttctttacaattattgtatcttttagatgaaattaataacccta
taatttctattaaaacaattggtcatcaatgatattgatcatatgaatattctgattttaaaaaattagaatttgattct
tatataatccctacaaatgaaataaaaattaataactttcgattattagatgttgataaccgaacaattttaccatttaa
cacacaaattcgaatattggttacagcagcagatgtaattcattcttgaacaatccctgccctaagagtgaaaattgatg
caactcctggacgattaaaccaaattagatttattataaatcgaaca-ggattattttttggacaatgttcagaaatttg
tggagcaaatcacagttttatacctattgttgttgaaagtatttctataaaatattttattaaatgaataaa--------
--------------------------------------------------------------------------------
--------------------------------------------------------------------------------
--------------------------------------------------------------------------------
--------------------------------------------------------------------------------
--------------------------------------------------------------------------------
--------------------------------------------------------------------------------
--------------------------------------------------------------------------------
--------------------------------------------------------------------------------
--------------------------------------------------------------------------------
------------------------------------gatttgggataatttcccatattattagacaagaaagaaggaaa
aaagaaacctttggtacattaggtataatttatgctataatagcaattggattattaggatttattgtttgagcacacca
tatattcacagttggtatagatgtagatacacgagcttattttacttcagctactataattattgcagttccaacaggaa
ttaaaatttttagatgattagctacattacatggaactcaattaaattattctccttctataatttgagctctaggattt
gtatttttattcacagtaggggggttaacaggagttgtattagctaattcttctatcgatattgttcttcatgatacata
ttatgttgttgctcattttcattatgttttatctataggggctgtatttgctattatagctggatttgtccattgattcc
ctttatttacaggtttaattataaaccaaaaatacttaaaaattcaatttttaatcatatttattggagttaatataacc
ttttttccacaacattttttaggattaagaagtatacctcggcgatattctgattatcctgatgcttacacaacttgaaa
tatcatttcatcaattgggtcaataatttcattaattagtattttcttgtttttatttattatttgagataggttttcat
ctatacgaaaatctatttcaacattaaatatgccctcatcaattgaatgaatgcaaaaaatacctccggctgaacatagg
tatgat--------------------------------------------------------------------------
----------------------------------------------------------------ctttgcttaataattc
aaattttaacaggaatttttttagctatacactatacatctaatgtagatttagcttt-----------tttatattcgt
cgagatgtaaattatgggtgattgatccgaacattacatgcaaatggggcaaga-ttttttttatttgtttatatttaca
tattggacgaggtctatattatagatcctataatcttcatttaacttgaacaattggacttttaattttattttttgtta
tagcaacagcttttttaggttatgttctcccttgagggcaaatatccttctgaggagcaacagtaattactaatttagtt
tctgctattccttacataggccatataatggtacaatgatcatgagggg-----------gataatgcaactttaaaacg
attttttgctctccactttcttataccttttatcgtagcagctatagttataattcatttactatttccacatcaaaccg
aatctaataatccattagtaacaaacagaaacattgataaatctcctttccatccttacgttttcttaaaagattctgta
ggattcattgtattaataattatt-attataatattagtattaattaatccttatatactaggagatccagataatttta
ccccagctaaccctttggttactgctatccatattcaacctgaatg----------------------------------
--------------------------------------------------------------------------------
--------------------------------------------------------------------------------
--------------------------------------------------------------------------------
--------------------------------------------------------------------------------
--------------------------------------------------------------------------------
--------------------------------------------------------------------------------
--------------------------------------------------------------------------------
--------------------------------------------------------------------------------
--------------------------------------------------------------------------------
--------------------------------------------------------------------------------
--------------------------------------------------------------------------------
--------------------------------------------------------------------------------
--------------------------------------------------------------------------------
--------------------------------------------------------------------------------
--------------------------------------------------------------------------------
--------------------------------------------------------------------------------
--------------------------------------------------------------------------------
--------------------------------------------------------------------------------
--------------------------------------------------------------------------------
--------------------------------------------------------------------------------
--------------------------------------------------------------------------------
--------------------------------------------------------------------------------
--------------------------------------------------------------------------------
--------------------------------------------------------------------------------
--------------------------------------------------------------------------------
--------------------------------------------------------------------------------
--------------------------------------------------------------------------------
--------------------------------------------------------------------------------
--------------------------------------------------------------------------------
--------------------------------------------------------------------------------
--------------------------------------------------------------------------------
--------------------------------------------------------------------------------
--------------------------------------------------------------------------------
--------------------------------------------------------------------------------
--------------------------------------------------------------------------------
--------------------------------------------------------------------------------
--------------------------------------------------------------------------------
--------------------------------------------------------------------------------
--------------------------------------------------------------------------------
--------------------------------------------------------------------------------
--------------------------------------------------------------------------------
--------------------------------------------------------------------------------
--------------------------------------------------------------------------------
--------------------------------------------------------------------------------
--------------------------------------------------------------------------------
--------------------------------------------------------------------------------
--------------------------------------------------------------------------------
--------------------------------------------------------------------------------
--------------------------------------------------------------------------------
--------------------------------------------------------------------------------
--------------------------------------------------------------------------------
--------------------------------------------------------------------------------
--------------------------------------------------------------------------------
--------------------------------------------------------------------------------
--------------------------------------------------------------------------------
--------------------------------------------------------------------------------
--------------------------------------------------------------------------------
--------------------------------------------------------------------------------
--------------------------------------------------------------------------------
--------------------------------------------------------------------------------
--------------------------------------------------------------------------------
--------------------------------------------------------------------------------
--------------------------------------------------------------------------------
--------------------------------------------------------------------------------
--------------------------------------------------------------------------------
--------------------------------------------------------------------------------
--------------------------------------------------------------------------------
--------------------------------------------------------------------------------
--------------------------------------------------------------------------------
--------------------------------------------------------------------------------
--------------------------------------------------------------------------------
--------------------------------------------------------------------------------
--------------------------------------------------------------------------------
--------------------------------------------------------------------------------
--------------------------------------------------------------------------------
--------------------------------------------------------------------------------
--------------------------------------------------------------------------------
--------------------------------------------------------------------------------
--------------------------------------------------------------------------------
--------------------------------------------------------------------------------
--------------------------------------------------------------------------------
-------------------------------------------------------
>Helictopleurus_splendidicollis
--------------------------------------------------------------------------------
--------------------------------------------------------------------------------
--------------------------------------------------------------------------------
--------------------------------------------------------------------------------
--------------------------------------------accctattataa-aaaatgtaaata--------aat
tattagggtagtattag-ttatattcttgaaatttaaaaaatttggcggtattttagtcttttcagaggaacctgtcctg
taattgataatccacgattaattttacttaatttacaagtttatatatcatcgtagtttgaatatcttaaaaggg-gaa-
aaatattcataatttaaaat-tataaaaaaaatcagatcaaggtgtagcttataattaagcaagagatgggttacaataa
agttat-tt--atatggttataataattaaaattattatataaagtggatttgaaagtaatatattttat-ttagtatat
atgattaaagctctaaaatatg----------------------------------------------------------
--------------------------------------------------------------------------------
--------------------------------------------------------------------------------
--------------------------------------------------------------------------------
--------------------------------------------------------------------------------
--------------------------------------------------------------------------------
--------------------------------------------------------------------------------
--------------------------------------------------------------------------------
--------------------------------------------------------------------------------
--------------------------------------------------------------------------------
--------------------------------------------------------------------------------
acctgccctatg----atat----agattaaatggccgcgatattttgatcgtgcaaaggtagcataatcattagtttct
taattaggaactggaatgaaaggttgaacgaaaaaaaaactgtctcaatttaa-tttttttagaattttatttttaagta
aaaaagcttaaatatttttaaaagacgagaagaccctatagagttttatattta-ggataatttttaaaaaaatatagta
t--at-aa-tttttattatttaataagtatttagttggggtgactaaaaaatttaataaactttttttaa--tttaaaac
a-tttatatatgaaaaattgatcca--tta-att-atgattaaaagattaaattac------------------------
--------------------------------------------------------------------------------
--------------------------------------------------------------------------------
--------------------------------------------------------------------------------
------------------------------------------------------------caaaaataacgatacgggac
tcatccgaggccccgtaatcggaatgagtacactctaaaccctttaacgaggatcaattggagggcaagtctggtgccag
cagccgcggtaacaccagctccaatagcgtatattaaagttgttgcggttaaaaagctcgtagtcgaatttgtgtcccgc
gccgccggttcatcgctcgcggtgttaactggcgtgtccgcggg-acgtcctgccggtgggctaag--ctctcgggcggc
ccaatctcaatcccaccgcggtgctctttactgagtgtcgaggtgggccggcacgtttactttgaacaaattagagtgct
taaagcaggctaaaatatcgcctgaatactgtgtgcatggaataatggaataggacctcggttctattttgttggttttc
ggaaccccgaggtaatgattaataggaacggatgggggcattcgtattgcgacgttagaggtgaaattcttggatcgtcg
caagacggacagaagcgaaagcatttgccaaaaacgttttcattgatcaagaacgaaagttagaggttcgaaggcgatca
gataccgccctagttctaaccataaacgatgccagctagcgatccgccgacgttcctccgatgactcggcgggcagcttc
cgggaaaccaaagcttttgggatccgggggaagtatggttgcaaagctgaaacttaaaggaattgacggaagggcaccac
caggagtggagcctgcggcttaatttgactcaacacgggaaacctcaccaggcccggacaccggaaggattgacagattg
agag-gaaacacggaccaaggagtctagcatgtgcgcgagtcattgggactctaa-taaacctaaaggcgcaatgaaagt
aaaagtccgccttgtgcggacgtagggaggatgggaccgttctcg-gacggaccccgcactcccggggcgtctcgttctc
atcgcgagaagaggcgcacctagagcgtacacgctgggacccgaaagatggtgaactatgcctggtcaggacgaagtcag
gggaaaccctgatggaggtccgtagcgattctgacgtgcaaatcgatcgtcggaactgggtataggggcgaaagactaat
cgaaccttctagtagctgg-------------------------------------------------------------
--------------------------------------------------------------------------------
--------------------------------------------------------------------------------
--------------------------------------------------------------------------------
--------------------------------------------------------------------------------
--------------------------------------------------------------------------------
--------------------------------------------------------------------------------
--------------------------------------------------------------------------------
--------------------------------------------------------------------------------
--------------------------------------------------------------------------------
--------------------------------------------------------------------------------
--------------------------------------------------------------------------------
--------------------------------------------------------------------------------
--------------------------------------------------------------------------------
--------------------------------------------------------------------------------
--------------------------------------------------------------------------------
--------------------------------------------------------------------------------
--------------------------------------------------------------------------------
--------------------------------------------------------------------------------
--------------------------------------------------------------------------------
--------------------------------------------------------------------------------
--------------------------------------------------------------------------------
--------------------------------------------------------------------------------
--------------------------------------------------------------------------------
----------------------------------------attgctacttgaaaaagaactcttctacaagatgctgcat
ccccattaatagaacaattaattttttttcataatcatactttattaattttattaataattacarttaytgttagatat
ataatactaacattattttttaataaatataattatcgatttttattagaaggccaaacaattgagattatttgaactat
tatcccagctattacacttatttttattgcattaccatctttacaattactttacttattagatgaaattaatagcccta
taatttctattaaaacaattgggcatcaatgatactgatcttacgaatattcagattttaaaaaattagaatttgattct
tatataattccttctaatgaaataaaattaaataattttcgtttattagatgtagataatcgaacaattttaccttttaa
tacccaaattcgaatattagttacagctgctgatgttattcattcatgaacaattccagcacttagagttaaaattgatg
ctactcctggacgattaaatcaaattagtttcattataaatcgaaca-ggattattttttggacaatgttcagaaatttg
tggagcaaaccatagatttatacctattgttgtagaaagaatttctataaaatattttattaaatgaataaa--------
--------------------------------------------------------------------------------
--------------------------------------------------------------------------------
--------------------------------------------------------------------------------
--------------------------------------------------------------------------------
--------------------------------------------------------------------------------
--------------------------------------------------------------------------------
--------------------------------------------------------------------------------
--------------------------------------------------------------------------------
--------------------------------------------------------------------------------
------------------------------------gatttggtataatttctcatattattagacaagaaagaagaaaa
aaagaaactttcggaactttaggaataatttatgcaataatagctattggtttattaggrtttattgtatgagctcatca
tatattcacagtaggtatagatgtagacactcgagcttattttacttcagcaacaataattattgctgttcccacaggta
ttaaaatttttagatgattagctacattacatggaactcaattaaattattctccttctataatttgagctttaggattt
gtatttttatttacagtaggaggtttaacaggagtaattttagctaactcctctattgacattgttttacatgataccta
ttatgttgtagcccattttcattatgttctttctataggagcagtttttgcaattatagcaggatttgtycattgattcc
cattatttacaggattaataataaaccaaaaatttttaaaaatccaatttttaattatattcattggtgtaaatataaca
tttttccctcaacattttttaggattaagaggtatrccccgacgttattctgattacccagatgcatayacaacatgaaa
tattatttcatctattggatcaataatttcattaattagaatttttttatttttatttattatttgagatagactttcat
ctatacgaaaatctattagaacattaaatatatcatcatctattgaatgaactcaaaaaatacccccagcagaacataga
tatgat--------------------------------------------------------------------------
--------------------------------------------------------------------------------
--------------------------------------------------------------------------------
--------------------------------------------------------------------------------
--------------------------------------------------------------------------------
--------------------------------------------------------------------------------
-----------------aggacatttaattgtacaatgattatgaggaggatttgctgttgataatgcaactttaacacg
attttttgccctacattttttaataccttttattgtagctgcaatagtaataattcatttactttttctacaccagacag
gatcaaacaatcctttaggaactaatagtaatatagataaatcaccatttcatccttatttttctctaaaagactcagtt
ggatttattattttaataataatt-attataatattagttcttatgaacccttatatactaggggatccagataatttta
cacctgccaatcctttagtcactccaattca-------------------------------------------------
--------------------------------------------------------------------------------
--------------------------------------------------------------------------------
--------------------------------------------------------------------------------
--------------------------------------------------------------------------------
--------------------------------------------------------------------------------
--------------------------------------------------------------------------------
--------------------------------------------------------------------------------
--------------------------------------------------------------------------------
--------------------------------------------------------------------------------
--------------------------------------------------------------------------------
--------------------------------------------------------------------------------
--------------------------------------------------------------------------------
--------------------------------------------------------------------------------
--------------------------------------------------------------------------------
--------------------------------------------------------------------------------
--------------------------------------------------------------------------------
--------------------------------------------------------------------------------
--------------------------------------------------------------------------------
--------------------------------------------------------------------------------
--------------------------------------------------------------------------------
--------------------------------------------------------------------------------
--------------------------------------------------------------------------------
--------------------------------------------------------------------------------
--------------------------------------------------------------------------------
--------------------------------------------------------------------------------
--------------------------------------------------------------------------------
--------------------------------------------------------------------------------
--------------------------------------------------------------------------------
--------------------------------------------------------------------------------
--------------------------------------------------------------------------------
--------------------------------------------------------------------------------
--------------------------------------------------------------------------------
--------------------------------------------------------------------------------
--------------------------------------------------------------------------------
--------------------------------------------------------------------------------
--------------------------------------------------------------------------------
--------------------------------------------------------------------------------
--------------------------------------------------------------------------------
--------------------------------------------------------------------------------
--------------------------------------------------------------------------------
--------------------------------------------------------------------------------
--------------------------------------------------------------------------------
--------------------------------------------------------------------------------
--------------------------------------------------------------------------------
--------------------------------------------------------------------------------
--------------------------------------------------------------------------------
--------------------------------------------------------------------------------
--------------------------------------------------------------------------------
--------------------------------------------------------------------------------
--------------------------------------------------------------------------------
--------------------------------------------------------------------------------
--------------------------------------------------------------------------------
--------------------------------------------------------------------------------
--------------------------------------------------------------------------------
--------------------------------------------------------------------------------
--------------------------------------------------------------------------------
--------------------------------------------------------------------------------
--------------------------------------------------------------------------------
--------------------------------------------------------------------------------
--------------------------------------------------------------------------------
--------------------------------------------------------------------------------
--------------------------------------------------------------------------------
--------------------------------------------------------------------------------
--------------------------------------------------------------------------------
--------------------------------------------------------------------------------
--------------------------------------------------------------------------------
--------------------------------------------------------------------------------
--------------------------------------------------------------------------------
--------------------------------------------------------------------------------
--------------------------------------------------------------------------------
--------------------------------------------------------------------------------
--------------------------------------------------------------------------------
--------------------------------------------------------------------------------
--------------------------------------------------------------------------------
--------------------------------------------------------------------------------
--------------------------------------------------------------------------------
--------------------------------------------------------------------------------
--------------------------------------------------------------------------------
--------------------------------------------------------------------------------
--------------------------------------------------------------------------------
--------------------------------------------------------------------------------
-------------------------------------------------------
>Helictopleurus_unifasciatus
--------------------------------------------------------------------------------
--------------------------------------------------------------------------------
--------------------------------------------------------------------------------
--------------------------------------------------------------------------------
--------------------------------------------accctattataa-aaaatataaata-------atga
tattagggtagtattag-ttatgttcttgaaatttaaaaaatttggcggtattttagtcttttcaggggaacctgtcctg
taattgataatccacgattaattgtacttagtttataagtttatatatcgtcgtagtttgaatattctaaaagga-taa-
taatattcataatttaatataattaaaaaaaatcagatcaaggtgtagctaataattgag-tagagatgggttacaataa
atttat-tt-aaaatggttataatatttaaaattattatataaagtggacttgaaagtaatatatttaat-ttaaaatat
atgattaaagctctaaaatatg----------------------------------------------------------
--------------------------------------------------------------------------------
--------------------------------------------------------------------------------
--------------------------------------------------------------------------------
--------------------------------------------------------------------------------
--------------------------------------------------------------------------------
--------------------------------------------------------------------------------
--------------------------------------------------------------------------------
--------------------------------------------------------------------------------
--------------------------------------------------------------------------------
--------------------------------------------------------------------------------
acctgcccaatg----at------tttttaaatggccgcgatattttgatcgtgcaaaggtagcataatcattagtttct
taattaggaactggaatgaaaggttgaacgagaaaaaacctgtctcaatttaa-ttttattaaaattttatttttaagta
aaaaagcttaaataattttaaaagacgagaagaccctatagagtttaatatttt-gt-aaattttaaaaaaaatattgta
t--at-aattttttattatttaagaagtatttagttggggtgattgaaaaatttgataaactttttttta--attttaac
a-ttaatatatgaatatatgatcca--taa-att-atgattaaaagattaaattac------------------------
--------------------------------------------------------------------------------
--------------------------------------------------------------------------------
--------------------------------------------------------------------------------
-----------------------------------------------------------cgaaaaataacgatacgggac
tcatccgaggccccgtaatcggaatgagtacactctaaaccctttaacgaggatcaattggagggcaagtctggtgccag
cagccgcggtaacaccagctccaatagcgtatattaaagttgttgcggttaaaaagctcgtagtcgaatttgtgtcccgc
gccgccggttcatcgctcgcggtgttaactggcgtgtccgcggg-acgtcctgccggtgggcttag--ctctcgggcggc
ccaatctcaatcccaccgcggtgctctttactgagtgtcgaggtgggccggcacgtttactttgaacaaattagagtgct
taaagcaggctaaaatatcgcctgaatactgtgtgcatggaataatggaataggacctcggttctattttgttggttttc
ggaaccccgaggtaatgattaataggaacggatgggggcattcgtattgcgacgttagaggtgaaattcttggatcgtcg
caagacggacagaagcgaaagcatttgccaaaaacgttttcattgatcaagaacgaaagttagaggttcgaaggcgatca
gataccgccctagttctaaccataaacgatgccagctagcgatccgccgacgttcctccgatgactcggcgggcagcttc
cgggaaaccaaagcttttgggatccgggggaagtatggttgcaaagctgaaacttaaaggaattgacggaagggcaccac
caggagtggagcctgcggcttaatttgactcaacacgggaaacctcaccaggcccggacaccggaaggattgacagattg
agag-gaaacacggaccaaggagtctagcatgtgcgcgagtcattgggactctaa-taaacctaaaggcgcaatgaaagt
aaaagtccgccttgtgcggacgtagggaggatgggaccgttctcg-aacggaccccgcactcccggggcgtctcgttctc
atcgcgagaagaggcgcacctagagcgtacacgctgggacccgaaagatggtgaactatgcctggtcaggacgaagtcag
gggaaaccctgatggaggtccgtagcgattctgacgtgcaaatcgatcgtcggaactgggtataggggcgaaagactaat
cgaaccttctagtagctgg-------------------------------------------------------------
--------------------------------------------------------------------------------
--------------------------------------------------------------------------------
--------------------------------------------------------------------------------
--------------------------------------------------------------------------------
--------------------------------------------------------------------------------
[truncated: 407,272 more chars]
